# Supplementary material for: Improving health care from the bottom up: Factors for the successful implementation of kaizen in acute care hospitals
Source: PLoS One. 2021 Sep 10;16(9):e0257412. doi: 10.1371/journal.pone.0257412 (PMC8432859; doi:10.1371/journal.pone.0257412)
Supplement: S2 Table — Organized by interviewee and hospital. (XLSX) [file pone.0257412.s003.xlsx]

## Sheet: All categories MAXQDA
Spalte1	Inverviewee ID	Theme	Category	Sub-category	Marker	Sub-marker	Auxiliary terms
ZH28	H2_28	Affective commitment	Elements of attachment to the hospital	Care about the hospital
LU13	H1_13	Affective commitment	Elements of attachment to the hospital	Care about the hospital
ZH21	H2_21	Affective commitment	Elements of attachment to the hospital	Care about the hospital
LU2	H1_2	Affective commitment	Elements of attachment to the hospital	Care about the hospital
LU7	H1_7	Affective commitment	Elements of attachment to the hospital	Familiar relationship	Familiar
LU15	H1_15	Affective commitment	Elements of attachment to the hospital	Familiar relationship	Familiar
ZH28	H2_28	Affective commitment	Elements of attachment to the hospital	Familiar relationship	Hospital belongs to me
ZH28	H2_28	Affective commitment	Elements of attachment to the hospital	Familiar relationship	Hospital belongs to me
LU8	H1_8	Affective commitment	Elements of attachment to the hospital	Familiar relationship	I feel myself at home
LU11	H1_11	Affective commitment	Elements of attachment to the hospital	Familiar relationship	Ward-mother (mentor/senior nurse)
LU1	H1_1	Affective commitment	Elements of attachment to the hospital	Feeling part of the hospital
ZH16	H2_16	Affective commitment	Elements of attachment to the hospital	Feeling part of the hospital
ZH19	H2_19	Affective commitment	Elements of attachment to the hospital	Feeling part of the hospital
LU15	H1_15	Affective commitment	Elements of attachment to the hospital	Feeling part of the hospital
LU7	H1_7	Affective commitment	Elements of attachment to the hospital	Feeling part of the hospital
ZH30	H2_30	Affective commitment	Elements of attachment to the hospital	Feeling part of the hospital
LU2	H1_2	Affective commitment	Elements of attachment to the hospital	Feeling part of the hospital
LU3	H1_3	Affective commitment	Elements of attachment to the hospital	Feeling part of the hospital
LU4	H1_4	Affective commitment	Elements of attachment to the hospital	Feeling part of the hospital
LU5	H1_5	Affective commitment	Elements of attachment to the hospital	Feeling part of the hospital
LU8	H1_8	Affective commitment	Elements of attachment to the hospital	Feeling part of the hospital
LU10	H1_10	Affective commitment	Elements of attachment to the hospital	Feeling part of the hospital
LU11	H1_11	Affective commitment	Elements of attachment to the hospital	Feeling part of the hospital
LU12	H1_12	Affective commitment	Elements of attachment to the hospital	Feeling part of the hospital
LU13	H1_13	Affective commitment	Elements of attachment to the hospital	Feeling part of the hospital
ZH18	H2_18	Affective commitment	Elements of attachment to the hospital	Feeling part of the hospital
ZH20	H2_20	Affective commitment	Elements of attachment to the hospital	Feeling part of the hospital
ZH21	H2_21	Affective commitment	Elements of attachment to the hospital	Feeling part of the hospital
ZH18	H2_18	Affective commitment	Elements of attachment to the hospital	Feeling part of the hospital	My opinions count
LU12	H1_12	Affective commitment	Elements of attachment to the hospital	Feeling part of the hospital	My opinions count
LU5	H1_5	Affective commitment	Elements of attachment to the hospital	Feeling part of the hospital	My opinions count
LU6	H1_6	Affective commitment	Elements of attachment to the hospital	Feeling part of the hospital	Positive feelings	I feel good
ZH17	H2_17	Affective commitment	Elements of attachment to the hospital	Feeling part of the hospital	Positive feelings	I feel good
ZH18	H2_18	Affective commitment	Elements of attachment to the hospital	Feeling part of the hospital	Positive feelings	I feel good
LU7	H1_7	Affective commitment	Elements of attachment to the hospital	Feeling part of the hospital	Positive feelings	I feel good
ZH16	H2_16	Affective commitment	Elements of attachment to the hospital	Feeling part of the hospital	Positive feelings	I feel secure
LU4	H1_4	Affective commitment	Elements of attachment to the hospital	Feeling part of the hospital	Positive feelings	I feel secure
LU5	H1_5	Affective commitment	Elements of attachment to the hospital	Feeling part of the hospital	Positive feelings	I feel secure
LU7	H1_7	Affective commitment	Elements of attachment to the hospital	Feeling part of the hospital	Positive feelings	I feel understood
LU12	H1_12	Affective commitment	Elements of attachment to the hospital	Feeling part of the hospital	Positive feelings	No fear of chiefs
ZH29	H2_29	Affective commitment	Elements of attachment to the hospital	Feeling part of the hospital	Tenure
LU4	H1_4	Affective commitment	Elements of attachment to the hospital	Feeling part of the hospital	Tenure
LU15	H1_15	Affective commitment	Elements of attachment to the hospital	Feeling part of the hospital	Tenure
ZH28	H2_28	Affective commitment	Elements of attachment to the hospital	Feeling part of the hospital	Tenure
ZH21	H2_21	Affective commitment	Elements of attachment to the hospital	Feeling part of the hospital	Tenure
LU11	H1_11	Affective commitment	Elements of attachment to the hospital	Feeling part of the hospital	Tenure
LU6	H1_6	Affective commitment	Elements of attachment to the hospital	Feeling part of the hospital	Tenure
LU8	H1_8	Affective commitment	Elements of attachment to the hospital	Feeling part of the hospital	Tenure
LU3	H1_3	Affective commitment	Elements of attachment to the hospital	Feeling part of the hospital	Tenure
ZH16	H2_16	Affective commitment	Elements of attachment to the hospital	Happy to work here	I'm happy here
ZH21	H2_21	Affective commitment	Elements of attachment to the hospital	Happy to work here	I'm happy here
LU6	H1_6	Affective commitment	Elements of attachment to the hospital	Happy to work here	I'm motivated to work here
LU3	H1_3	Affective commitment	Elements of attachment to the hospital	Happy to work here	I'm motivated to work here
ZH21	H2_21	Affective commitment	Elements of attachment to the hospital	Happy to work here	I'm recognized here
LU8	H1_8	Affective commitment	Elements of attachment to the hospital	Happy to work here	Want to stay here
LU6	H1_6	Affective commitment	Elements of attachment to the hospital	Happy to work here	Want to stay here
LU12	H1_12	Affective commitment	Elements of attachment to the hospital	Happy to work here	Want to stay here
LU15	H1_15	Affective commitment	Elements of attachment to the hospital	I feel valued as a person
LU11	H1_11	Affective commitment	Elements of attachment to the hospital	I feel valued as a person
LU2	H1_2	Affective commitment	Elements of attachment to the hospital	I feel valued as a person
ZH17	H2_17	Affective commitment	Elements of attachment to the hospital	Identification
ZH21	H2_21	Affective commitment	Elements of attachment to the hospital	Identification
LU7	H1_7	Affective commitment	Elements of attachment to the hospital	Positive perception of employer	Accommodating from employer
ZH18	H2_18	Affective commitment	Elements of attachment to the hospital	Positive perception of employer	Fair
ZH30	H2_30	Affective commitment	Elements of attachment to the hospital	Positive perception of employer	Fair
LU11	H1_11	Affective commitment	Elements of attachment to the hospital	Positive perception of employer	Gave me a job
ZH29	H2_29	Affective commitment	Elements of attachment to the hospital	Positive perception of employer	Generous
LU11	H1_11	Affective commitment	Elements of attachment to the hospital	Positive perception of employer	Gratitude towards employer
ZH18	H2_18	Affective commitment	Elements of attachment to the hospital	Positive perception of employer	Positive impression of employer
ZH18	H2_18	Affective commitment	Elements of attachment to the hospital	Positive perception of employer	Positive impression of employer
ZH30	H2_30	Affective commitment	Elements of attachment to the hospital	Positive perception of employer	Provide conditions for wellbeing
LU14	H1_14	Affective commitment	Elements of attachment to the hospital	Positive perception of employer	They have opened ears
LU13	H1_13	Affective commitment	Elements of attachment to the hospital	Very good hospital
LU14	H1_14	Affective commitment	Elements of attachment to the hospital	Very good hospital	Good organised
ZH17	H2_17	Affective commitment	Low attachment to the hospital	Don't care about the hospital
ZH17	H2_17	Affective commitment	Low attachment to the hospital	Don't feel much of a bonding to the hospital
LU9	H1_9	Affective commitment	Low attachment to the hospital	Don't feel much of a bonding to the hospital
LU9	H1_9	Affective commitment	Low attachment to the hospital	Don't feel much of a bonding to the hospital	Low position
LU9	H1_9	Affective commitment	Low attachment to the hospital	Don't feel much of a bonding to the hospital	Part-time job
ZH27	H2_27	Affective commitment	Low attachment to the hospital	Don't recognize with the ideology of the hospital
ZH27	H2_27	Affective commitment	Low attachment to the hospital	Feeling helpless	I can't change anything
ZH17	H2_17	Affective commitment	Low attachment to the hospital	Feeling helpless	Little fish in big aquarium
ZH17	H2_17	Affective commitment	Low attachment to the hospital	Feeling helpless	Little fish in big aquarium
ZH17	H2_17	Affective commitment	Low attachment to the hospital	Feeling helpless	My opinion doesn't count
ZH29	H2_29	Affective commitment	Low attachment to the hospital	I am just an employee
ZH29	H2_29	Affective commitment	Low attachment to the hospital	I am just an employee
ZH29	H2_29	Affective commitment	Low attachment to the hospital	Not a part of the hospital
ZH29	H2_29	Affective commitment	Low attachment to the hospital	Other goals in life
ZH27	H2_27	Inadequate implementation	Direct communication
ZH16	H2_16	Inadequate implementation	Don't have fear
ZH16	H2_16	Inadequate implementation	Don't know Kaizen
ZH16	H2_16	Inadequate implementation	Feedback-round
ZH16	H2_16	Inadequate implementation	Feedback-round
ZH21	H2_21	Inadequate implementation	Feedback-round
ZH16	H2_16	Inadequate implementation	Feedback-round	Can make suggestions
ZH16	H2_16	Inadequate implementation	Feedback-round	Find it good
ZH16	H2_16	Inadequate implementation	Feedback-round	Find it good
ZH16	H2_16	Inadequate implementation	Feedback-round	I feel good
ZH16	H2_16	Inadequate implementation	Feedback-round	Implementation through communication
ZH16	H2_16	Inadequate implementation	Feedback-round	Individual discussion with supervisors
ZH16	H2_16	Inadequate implementation	Feedback-round	Individual discussion with supervisors
ZH16	H2_16	Inadequate implementation	Feedback-round	Individual discussion with supervisors
ZH16	H2_16	Inadequate implementation	Feedback-round	Next-day improvement
ZH16	H2_16	Inadequate implementation	Feedback-round	Not so relevant
ZH16	H2_16	Inadequate implementation	Feedback-round	Team discussion
ZH16	H2_16	Inadequate implementation	Feedback-round	Team discussion
ZH16	H2_16	Inadequate implementation	Feedback-round	Team discussion
ZH16	H2_16	Inadequate implementation	Feedback-round	Team discussion	Team decides
ZH16	H2_16	Inadequate implementation	Feedback-round	Team discussion	Team decides
ZH16	H2_16	Inadequate implementation	Feedback-round	What is good and what is bad
ZH30	H2_30	Inadequate implementation	Go to head nurse
ZH28	H2_28	Inadequate implementation	Go to head nurse
ZH16	H2_16	Inadequate implementation	Must accept the workload
ZH18	H2_18	Inadequate implementation	Rapport
ZH16	H2_16	Inadequate implementation	Takes time to trust
ZH16	H2_16	Inadequate implementation	Takes time to trust
ZH18	H2_18	Inadequate implementation	Teamsitzung
ZH27	H2_27	Inadequate implementation	Teamsitzung
ZH16	H2_16	Dynamics of opinion expression	Act for self-esteem	Defending from others
ZH16	H2_16	Dynamics of opinion expression	Act for self-esteem	Defending from others
LU13	H1_13	Dynamics of opinion expression	Act for self-esteem	Get respect
LU11	H1_11	Dynamics of opinion expression	Act for self-esteem	Get respect
ZH28	H2_28	Dynamics of opinion expression	Act for self-esteem	Get respected
LU12	H1_12	Dynamics of opinion expression	Act for self-esteem	Higher self-confidence
LU13	H1_13	Dynamics of opinion expression	Act for self-esteem	Higher self-confidence
LU6	H1_6	Dynamics of opinion expression	Act for self-esteem	Higher self-confidence
LU2	H1_2	Dynamics of opinion expression	Act for self-esteem	Higher self-confidence
LU2	H1_2	Dynamics of opinion expression	Act for self-esteem	I stand up for myself
LU13	H1_13	Dynamics of opinion expression	Act for self-esteem	In my favour
ZH18	H2_18	Dynamics of opinion expression	Act for self-esteem	My opinion defines me
LU11	H1_11	Dynamics of opinion expression	Act for self-esteem	Say its own feelings
ZH21	H2_21	Dynamics of opinion expression	Act for self-esteem	Self-confidence
LU10	H1_10	Dynamics of opinion expression	Act for self-esteem	Self-determination
LU1	H1_1	Dynamics of opinion expression	Act for self-esteem	Self-openness
ZH21	H2_21	Dynamics of opinion expression	Act for self-esteem	Valued
ZH21	H2_21	Dynamics of opinion expression	Act for self-esteem	Valued
ZH21	H2_21	Dynamics of opinion expression	Communication
ZH20	H2_20	Dynamics of opinion expression	Communication	Be kind
LU10	H1_10	Dynamics of opinion expression	Communication	Different languages
LU10	H1_10	Dynamics of opinion expression	Communication	Different languages
ZH20	H2_20	Dynamics of opinion expression	Communication	Misunderstanding due to bad communication
LU9	H1_9	Dynamics of opinion expression	Communication	Tone
LU9	H1_9	Dynamics of opinion expression	Communication	Tone
ZH21	H2_21	Dynamics of opinion expression	Communication	Way to communicate
ZH19	H2_19	Dynamics of opinion expression	Communication	Way to communicate
ZH20	H2_20	Dynamics of opinion expression	Communication	Way to communicate
ZH19	H2_19	Dynamics of opinion expression	Communication	Way to communicate
ZH21	H2_21	Dynamics of opinion expression	Communication	Way to communicate
ZH17	H2_17	Dynamics of opinion expression	Communication	Way to communicate
ZH30	H2_30	Dynamics of opinion expression	Communication	Way to communicate
ZH17	H2_17	Dynamics of opinion expression	Communication	Way to communicate
ZH21	H2_21	Dynamics of opinion expression	Communication	With respect
LU15	H1_15	Dynamics of opinion expression	Communication	Words used
ZH19	H2_19	Dynamics of opinion expression	Confrontation as a learning process
ZH27	H2_27	Dynamics of opinion expression	Confrontation as a learning process	Accept contrasting opinions
ZH28	H2_28	Dynamics of opinion expression	Confrontation as a learning process	Accept contrasting opinions
ZH27	H2_27	Dynamics of opinion expression	Confrontation as a learning process	Accept contrasting opinions
ZH27	H2_27	Dynamics of opinion expression	Confrontation as a learning process	Cons of opinion expression	Abuse of freedom of speaking
LU14	H1_14	Dynamics of opinion expression	Confrontation as a learning process	Cons of opinion expression	Can be delicate
LU14	H1_14	Dynamics of opinion expression	Confrontation as a learning process	Cons of opinion expression	Conflicts
LU13	H1_13	Dynamics of opinion expression	Confrontation as a learning process	Cons of opinion expression	Different opinion
ZH28	H2_28	Dynamics of opinion expression	Confrontation as a learning process	Cons of opinion expression	Different opinion
LU7	H1_7	Dynamics of opinion expression	Confrontation as a learning process	Cons of opinion expression	Experience
LU5	H1_5	Dynamics of opinion expression	Confrontation as a learning process	Cons of opinion expression	Feedback can be bad
LU6	H1_6	Dynamics of opinion expression	Confrontation as a learning process	Cons of opinion expression	Feedback can be bad
LU12	H1_12	Dynamics of opinion expression	Confrontation as a learning process	Cons of opinion expression	Feedback can be bad
LU3	H1_3	Dynamics of opinion expression	Confrontation as a learning process	Cons of opinion expression	Feedback can be bad
LU7	H1_7	Dynamics of opinion expression	Confrontation as a learning process	Cons of opinion expression	Feel bad
ZH21	H2_21	Dynamics of opinion expression	Confrontation as a learning process	Cons of opinion expression	Go further
ZH17	H2_17	Dynamics of opinion expression	Confrontation as a learning process	Cons of opinion expression	Hurt somebody
LU1	H1_1	Dynamics of opinion expression	Confrontation as a learning process	Cons of opinion expression	Hurt somebody
ZH19	H2_19	Dynamics of opinion expression	Confrontation as a learning process	Cons of opinion expression	Just listen
ZH17	H2_17	Dynamics of opinion expression	Confrontation as a learning process	Cons of opinion expression	Misunderstandings
ZH30	H2_30	Dynamics of opinion expression	Confrontation as a learning process	Cons of opinion expression	Misunderstandings
ZH30	H2_30	Dynamics of opinion expression	Confrontation as a learning process	Cons of opinion expression	Misunderstandings
LU7	H1_7	Dynamics of opinion expression	Confrontation as a learning process	Cons of opinion expression	Misunderstandings
LU4	H1_4	Dynamics of opinion expression	Confrontation as a learning process	Cons of opinion expression	Regret
ZH16	H2_16	Dynamics of opinion expression	Confrontation as a learning process	Cons of opinion expression	Risk
LU5	H1_5	Dynamics of opinion expression	Confrontation as a learning process	Cons of opinion expression	Risk
LU5	H1_5	Dynamics of opinion expression	Confrontation as a learning process	Cons of opinion expression	Suspend own opinion
LU15	H1_15	Dynamics of opinion expression	Confrontation as a learning process	Cons of opinion expression	Suspend own opinion
ZH21	H2_21	Dynamics of opinion expression	Confrontation as a learning process	Cons of opinion expression	Target
ZH28	H2_28	Dynamics of opinion expression	Confrontation as a learning process	Cons of opinion expression	Too direct
LU10	H1_10	Dynamics of opinion expression	Confrontation as a learning process	Cons of opinion expression	Too direct
ZH28	H2_28	Dynamics of opinion expression	Confrontation as a learning process	Cons of opinion expression	Too direct
ZH20	H2_20	Dynamics of opinion expression	Confrontation as a learning process	Contrasting opinion must be logic
ZH21	H2_21	Dynamics of opinion expression	Confrontation as a learning process	Critique
ZH21	H2_21	Dynamics of opinion expression	Confrontation as a learning process	Critique as appreciation
LU14	H1_14	Dynamics of opinion expression	Confrontation as a learning process	Exchange
LU11	H1_11	Dynamics of opinion expression	Confrontation as a learning process	Exchange
LU2	H1_2	Dynamics of opinion expression	Confrontation as a learning process	Exchange
ZH19	H2_19	Dynamics of opinion expression	Confrontation as a learning process	Exchange	Conversation
ZH19	H2_19	Dynamics of opinion expression	Confrontation as a learning process	Exchange	Conversation
LU2	H1_2	Dynamics of opinion expression	Confrontation as a learning process	Exchange	Conversation
LU1	H1_1	Dynamics of opinion expression	Confrontation as a learning process	Exchange	Different ideas together
LU2	H1_2	Dynamics of opinion expression	Confrontation as a learning process	Exchange	Different ideas together
LU1	H1_1	Dynamics of opinion expression	Confrontation as a learning process	Exchange	Different perspectives
ZH21	H2_21	Dynamics of opinion expression	Confrontation as a learning process	Exchange	Face to face
LU14	H1_14	Dynamics of opinion expression	Confrontation as a learning process	Justify own opinion
ZH18	H2_18	Dynamics of opinion expression	Confrontation as a learning process	No cons
LU9	H1_9	Dynamics of opinion expression	Confrontation as a learning process	No cons
LU8	H1_8	Dynamics of opinion expression	Confrontation as a learning process	No cons
ZH29	H2_29	Dynamics of opinion expression	Confrontation as a learning process	No cons
ZH19	H2_19	Dynamics of opinion expression	Confrontation as a learning process	No cons
ZH19	H2_19	Dynamics of opinion expression	Confrontation as a learning process	Personal development
ZH20	H2_20	Dynamics of opinion expression	Confrontation as a learning process	Respect others	Care about the reaction
LU11	H1_11	Dynamics of opinion expression	Confrontation as a learning process	Respect others	Don't judge
LU9	H1_9	Dynamics of opinion expression	Confrontation as a learning process	Respect others	Respect the other
LU11	H1_11	Dynamics of opinion expression	Confrontation as a learning process	Respect others	Respect the other
ZH29	H2_29	Dynamics of opinion expression	Expression influenced by context	Different participation at work vs. at home
LU5	H1_5	Dynamics of opinion expression	Expression influenced by context	Different participation at work vs. at home
LU7	H1_7	Dynamics of opinion expression	Expression influenced by context	Different participation at work vs. at home
LU6	H1_6	Dynamics of opinion expression	Expression influenced by context	Different participation at work vs. at home
LU1	H1_1	Dynamics of opinion expression	Expression influenced by context	Different participation at work vs. at home
LU3	H1_3	Dynamics of opinion expression	Expression influenced by context	Different participation at work vs. at home
LU2	H1_2	Dynamics of opinion expression	Expression influenced by context	Different participation at work vs. at home
LU5	H1_5	Dynamics of opinion expression	Expression influenced by context	Different participation at work vs. at home
LU15	H1_15	Dynamics of opinion expression	Expression influenced by context	Different participation at work vs. at home	At home I'm more spontaneous
LU2	H1_2	Dynamics of opinion expression	Expression influenced by context	Different participation at work vs. at home	At home I'm more spontaneous
LU13	H1_13	Dynamics of opinion expression	Expression influenced by context	Different participation at work vs. at home	At home I'm more spontaneous	At home I say more
LU9	H1_9	Dynamics of opinion expression	Expression influenced by context	Different participation at work vs. at home	At home I'm more spontaneous	At home I say more
ZH21	H2_21	Dynamics of opinion expression	Expression influenced by context	Different participation at work vs. at home	At home I'm more spontaneous	At home I say more
ZH28	H2_28	Dynamics of opinion expression	Expression influenced by context	Different participation at work vs. at home	At home I'm more spontaneous	At home I say more
LU1	H1_1	Dynamics of opinion expression	Expression influenced by context	Different participation at work vs. at home	At home I'm more spontaneous	I say things faster
ZH17	H2_17	Dynamics of opinion expression	Expression influenced by context	Different participation at work vs. at home	At home I'm more spontaneous	More direct
LU7	H1_7	Dynamics of opinion expression	Expression influenced by context	Different participation at work vs. at home	At home I'm more spontaneous	More direct
LU10	H1_10	Dynamics of opinion expression	Expression influenced by context	Different participation at work vs. at home	At home I'm more spontaneous	More direct
ZH28	H2_28	Dynamics of opinion expression	Expression influenced by context	Different participation at work vs. at home	At home I'm more spontaneous	More opened
LU6	H1_6	Dynamics of opinion expression	Expression influenced by context	Different participation at work vs. at home	At home I'm more spontaneous	No pressure at home
LU5	H1_5	Dynamics of opinion expression	Expression influenced by context	Different participation at work vs. at home	At home I'm more spontaneous	People at home know me better
ZH28	H2_28	Dynamics of opinion expression	Expression influenced by context	Different participation at work vs. at home	At home I'm more spontaneous	People at home know me better
LU5	H1_5	Dynamics of opinion expression	Expression influenced by context	Different participation at work vs. at home	At home I'm more spontaneous	People at home know me better
LU3	H1_3	Dynamics of opinion expression	Expression influenced by context	Different participation at work vs. at home	At work I express better my opinion
LU3	H1_3	Dynamics of opinion expression	Expression influenced by context	Different participation at work vs. at home	At work I express better my opinion	Expertise brings to more confidence
LU1	H1_1	Dynamics of opinion expression	Expression influenced by context	Different participation at work vs. at home	Different topics
ZH17	H2_17	Dynamics of opinion expression	Expression influenced by context	Different participation at work vs. at home	More reflective at work
LU6	H1_6	Dynamics of opinion expression	Expression influenced by context	Different participation at work vs. at home	More reflective at work
LU4	H1_4	Dynamics of opinion expression	Expression influenced by context	Different participation at work vs. at home	More reflective at work
LU2	H1_2	Dynamics of opinion expression	Expression influenced by context	Different participation at work vs. at home	More reflective at work
LU10	H1_10	Dynamics of opinion expression	Expression influenced by context	Different participation at work vs. at home	More reflective at work
LU5	H1_5	Dynamics of opinion expression	Expression influenced by context	Different participation at work vs. at home	More reflective at work
LU10	H1_10	Dynamics of opinion expression	Expression influenced by context	Different participation at work vs. at home	More reflective at work
LU1	H1_1	Dynamics of opinion expression	Expression influenced by context	Different participation at work vs. at home	More reflective at work	Act for the common good
ZH18	H2_18	Dynamics of opinion expression	Expression influenced by context	Different participation at work vs. at home	More reflective at work	Can have consequences
LU15	H1_15	Dynamics of opinion expression	Expression influenced by context	Different participation at work vs. at home	More reflective at work	Don't attack
LU7	H1_7	Dynamics of opinion expression	Expression influenced by context	Different participation at work vs. at home	More reflective at work	Fear of reaction
ZH16	H2_16	Dynamics of opinion expression	Expression influenced by context	Different participation at work vs. at home	More reflective at work	Fear of reaction
LU7	H1_7	Dynamics of opinion expression	Expression influenced by context	Different participation at work vs. at home	More reflective at work	Fear of reaction
ZH16	H2_16	Dynamics of opinion expression	Expression influenced by context	Different participation at work vs. at home	More reflective at work	Fear of reaction
LU1	H1_1	Dynamics of opinion expression	Expression influenced by context	Different participation at work vs. at home	More reflective at work	Many people involved
ZH18	H2_18	Dynamics of opinion expression	Expression influenced by context	Different participation at work vs. at home	More reflective at work	More cautious
LU15	H1_15	Dynamics of opinion expression	Expression influenced by context	Different participation at work vs. at home	More reflective at work	Must be professional
LU5	H1_5	Dynamics of opinion expression	Expression influenced by context	Different participation at work vs. at home	More reflective at work	Must be professional
LU4	H1_4	Dynamics of opinion expression	Expression influenced by context	Different participation at work vs. at home	More reflective at work	Must be professional
LU15	H1_15	Dynamics of opinion expression	Expression influenced by context	Different participation at work vs. at home	More reflective at work	Must be professional
ZH18	H2_18	Dynamics of opinion expression	Expression influenced by context	Different participation at work vs. at home	More reflective at work	Preserve my job
ZH28	H2_28	Dynamics of opinion expression	Expression influenced by context	Different participation at work vs. at home	More reflective at work	Sometimes don't speak
ZH28	H2_28	Dynamics of opinion expression	Expression influenced by context	Different participation at work vs. at home	More reflective at work	Sometimes don't speak
ZH27	H2_27	Dynamics of opinion expression	Expression influenced by context	Different participation at work vs. at home	More reflective at work	Sometimes don't speak
ZH16	H2_16	Dynamics of opinion expression	Expression influenced by context	Same behaviour at home and at work
ZH20	H2_20	Dynamics of opinion expression	Expression influenced by context	Same behaviour at home and at work
LU12	H1_12	Dynamics of opinion expression	Expression influenced by context	Same behaviour at home and at work
ZH27	H2_27	Dynamics of opinion expression	Expression influenced by context	Same behaviour at home and at work
ZH30	H2_30	Dynamics of opinion expression	Expression influenced by context	Same behaviour at home and at work
LU8	H1_8	Dynamics of opinion expression	Expression influenced by context	Same behaviour at home and at work
LU14	H1_14	Dynamics of opinion expression	Expression influenced by context	Same behaviour at home and at work
ZH30	H2_30	Dynamics of opinion expression	Expression influenced by context	Same behaviour at home and at work
LU8	H1_8	Dynamics of opinion expression	Expression influenced by context	Same behaviour at home and at work
ZH30	H2_30	Dynamics of opinion expression	Expression influenced by context	Same behaviour at home and at work
LU12	H1_12	Dynamics of opinion expression	Freedom of expression as fundamental right	Every person should express its opinion
LU10	H1_10	Dynamics of opinion expression	Freedom of expression as fundamental right	Every person should express its opinion
LU14	H1_14	Dynamics of opinion expression	Freedom of expression as fundamental right	Every person should express its opinion
LU8	H1_8	Dynamics of opinion expression	Freedom of expression as fundamental right	Every person should express its opinion
ZH18	H2_18	Dynamics of opinion expression	Freedom of expression as fundamental right	Every person should express its opinion
LU7	H1_7	Dynamics of opinion expression	Freedom of expression as fundamental right	Every person should express its opinion
LU10	H1_10	Dynamics of opinion expression	Freedom of expression as fundamental right	Expressing my opinion is very important
ZH16	H2_16	Dynamics of opinion expression	Freedom of expression as fundamental right	Expressing my opinion is very important
LU11	H1_11	Dynamics of opinion expression	Freedom of expression as fundamental right	Expressing my opinion is very important
ZH21	H2_21	Dynamics of opinion expression	Freedom of expression as fundamental right	Expressing my opinion is very important
LU9	H1_9	Dynamics of opinion expression	Freedom of expression as fundamental right	Expressing my opinion is very important
LU13	H1_13	Dynamics of opinion expression	Freedom of expression as fundamental right	Expressing my opinion is very important
ZH18	H2_18	Dynamics of opinion expression	Freedom of expression as fundamental right	Expressing my opinion is very important
LU14	H1_14	Dynamics of opinion expression	Freedom of expression as fundamental right	Expressing my opinion is very important
ZH27	H2_27	Dynamics of opinion expression	Freedom of expression as fundamental right	Expressing my opinion is very important
LU15	H1_15	Dynamics of opinion expression	Freedom of expression as fundamental right	Expressing my opinion is very important
ZH30	H2_30	Dynamics of opinion expression	Freedom of expression as fundamental right	Expressing my opinion is very important
ZH17	H2_17	Dynamics of opinion expression	Freedom of expression as fundamental right	Expressing my opinion is very important
LU1	H1_1	Dynamics of opinion expression	Freedom of expression as fundamental right	Expressing my opinion is very important
LU3	H1_3	Dynamics of opinion expression	Freedom of expression as fundamental right	Expressing my opinion is very important
LU7	H1_7	Dynamics of opinion expression	Freedom of expression as fundamental right	Expressing my opinion is very important
LU8	H1_8	Dynamics of opinion expression	Freedom of expression as fundamental right	Expressing my opinion is very important
LU5	H1_5	Dynamics of opinion expression	Freedom of expression as fundamental right	Expressing my opinion is very important
ZH19	H2_19	Dynamics of opinion expression	Freedom of expression as fundamental right	Expressing my opinion is very important
ZH20	H2_20	Dynamics of opinion expression	Freedom of expression as fundamental right	Expressing my opinion is very important
LU2	H1_2	Dynamics of opinion expression	Freedom of expression as fundamental right	Expressing my opinion is very important
ZH27	H2_27	Dynamics of opinion expression	Freedom of expression as fundamental right	High value of freedom of expression
ZH21	H2_21	Dynamics of opinion expression	Need for relatedness	Care about relationship
ZH21	H2_21	Dynamics of opinion expression	Need for relatedness	Cooperation
ZH18	H2_18	Dynamics of opinion expression	Need for relatedness	I'm not a machine
ZH21	H2_21	Dynamics of opinion expression	Need for relatedness	Interpersonal relationship
LU15	H1_15	Dynamics of opinion expression	Need for relatedness	Relationships
ZH17	H2_17	Dynamics of opinion expression	Need for relatedness	Solving misunderstandings
ZH29	H2_29	Dynamics of opinion expression	Personal involvement	Balance between work-private life
ZH27	H2_27	Dynamics of opinion expression	Personal involvement	Decisional processes
LU12	H1_12	Dynamics of opinion expression	Personal involvement	I'm involved in a topic
LU14	H1_14	Dynamics of opinion expression	Personal involvement	I'm involved in a topic
LU1	H1_1	Dynamics of opinion expression	Personal involvement	I'm involved in a topic
ZH28	H2_28	Dynamics of opinion expression	Personal involvement	I'm involved in a topic
ZH18	H2_18	Dynamics of opinion expression	Personal involvement	Improve something
LU12	H1_12	Dynamics of opinion expression	Personal involvement	My opinion is asked
LU1	H1_1	Dynamics of opinion expression	Personal involvement	My opinion is asked
LU8	H1_8	Dynamics of opinion expression	Personal involvement	Passion
ZH28	H2_28	Dynamics of opinion expression	Personal involvement	Passion	I love my job
LU11	H1_11	Dynamics of opinion expression	Personal involvement	Personal wellbeing	Don't want to bring things at home
LU6	H1_6	Dynamics of opinion expression	Personal involvement	Personal wellbeing	Feel better
LU11	H1_11	Dynamics of opinion expression	Personal involvement	Personal wellbeing	Feel better
LU6	H1_6	Dynamics of opinion expression	Personal involvement	Personal wellbeing	Feel better
LU5	H1_5	Dynamics of opinion expression	Personal involvement	Personal wellbeing	Feel better
LU3	H1_3	Dynamics of opinion expression	Personal involvement	Personal wellbeing	Feel better
LU3	H1_3	Dynamics of opinion expression	Personal involvement	Personal wellbeing	Feel better
ZH20	H2_20	Dynamics of opinion expression	Personal involvement	Personal wellbeing	One can explode
ZH20	H2_20	Dynamics of opinion expression	Personal involvement	Personal wellbeing	Speak the moment
LU12	H1_12	Dynamics of opinion expression	Personal involvement	Something dangerous
LU6	H1_6	Dynamics of opinion expression	Personal involvement	To influence something
LU2	H1_2	Dynamics of opinion expression	Personal involvement	To influence something
LU4	H1_4	Dynamics of opinion expression	Personal involvement	To influence something
LU3	H1_3	Dynamics of opinion expression	Personal involvement	To influence something
LU4	H1_4	Dynamics of opinion expression	Personal involvement	To influence something
LU4	H1_4	Dynamics of opinion expression	Personal involvement	Want something to change
ZH16	H2_16	Dynamics of opinion expression	Personal involvement	Want something to change
LU15	H1_15	Dynamics of opinion expression	Personal involvement	Want something to change
LU2	H1_2	Dynamics of opinion expression	Personal involvement	Want something to change
LU4	H1_4	Dynamics of opinion expression	Personal involvement	Want something to change
LU7	H1_7	Dynamics of opinion expression	Personal involvement	Want something to change
LU10	H1_10	Elements of structure (Kaizen)	Casual wouldn't work
LU10	H1_10	Elements of structure (Kaizen)	Establish a routine
LU11	H1_11	Elements of structure (Kaizen)	Establish a routine
ZH30	H2_30	Elements of structure (Kaizen)	Establish a routine
LU10	H1_10	Elements of structure (Kaizen)	Establish a routine
LU10	H1_10	Elements of structure (Kaizen)	Establish a routine
ZH30	H2_30	Elements of structure (Kaizen)	Establish a routine	Always remembered
ZH19	H2_19	Elements of structure (Kaizen)	Establish a routine	Always remembered
LU11	H1_11	Elements of structure (Kaizen)	Establish a routine	Always remembered
ZH18	H2_18	Elements of structure (Kaizen)	Establish a routine	During team meetings
LU1	H1_1	Elements of structure (Kaizen)	Establish a routine	Every 2 weeks
LU2	H1_2	Elements of structure (Kaizen)	Establish a routine	Every 2 weeks
LU14	H1_14	Elements of structure (Kaizen)	Establish a routine	Every 2 weeks
LU8	H1_8	Elements of structure (Kaizen)	Establish a routine	Every 2 weeks
LU5	H1_5	Elements of structure (Kaizen)	Establish a routine	Every 2 weeks
LU10	H1_10	Elements of structure (Kaizen)	Establish a routine	Every 2 weeks
LU8	H1_8	Elements of structure (Kaizen)	Establish a routine	Every 2 weeks
LU1	H1_1	Elements of structure (Kaizen)	Establish a routine	Every 2 weeks
LU5	H1_5	Elements of structure (Kaizen)	Establish a routine	Every 2 weeks
LU5	H1_5	Elements of structure (Kaizen)	Establish a routine	Every 2 weeks
ZH21	H2_21	Elements of structure (Kaizen)	Establish a routine	Every week
ZH19	H2_19	Elements of structure (Kaizen)	Establish a routine	Every week
LU4	H1_4	Elements of structure (Kaizen)	Establish a routine	Every week
LU9	H1_9	Elements of structure (Kaizen)	Establish a routine	Every week
ZH19	H2_19	Elements of structure (Kaizen)	Establish a routine	Every week
ZH30	H2_30	Elements of structure (Kaizen)	Establish a routine	Every week
LU9	H1_9	Elements of structure (Kaizen)	Establish a routine	Every week
LU15	H1_15	Elements of structure (Kaizen)	Establish a routine	Every week
LU3	H1_3	Elements of structure (Kaizen)	Establish a routine	Every week
LU11	H1_11	Elements of structure (Kaizen)	Establish a routine	Every week
LU8	H1_8	Elements of structure (Kaizen)	Establish a routine	Every week would be too much
LU1	H1_1	Elements of structure (Kaizen)	Establish a routine	Every week would be too much
LU10	H1_10	Elements of structure (Kaizen)	Establish a routine	Everyday as part of main function
ZH20	H2_20	Elements of structure (Kaizen)	Establish a routine	Everyday as part of main function
LU7	H1_7	Elements of structure (Kaizen)	Establish a routine	Once in a month
LU10	H1_10	Elements of structure (Kaizen)	Establish a routine	Once in a month
ZH27	H2_27	Elements of structure (Kaizen)	Establish a routine	Once in a month
ZH27	H2_27	Elements of structure (Kaizen)	Establish a routine	Once in a month
LU13	H1_13	Elements of structure (Kaizen)	Establish a routine	Once in a month
LU13	H1_13	Elements of structure (Kaizen)	Establish a routine	Once in a month
LU12	H1_12	Elements of structure (Kaizen)	Establish a routine	Once in a month
LU7	H1_7	Elements of structure (Kaizen)	Establish a routine	Once in a month
LU13	H1_13	Elements of structure (Kaizen)	Establish a routine	Once in a month
LU13	H1_13	Elements of structure (Kaizen)	Establish a routine	Once in a month
LU1	H1_1	Elements of structure (Kaizen)	Establish a routine	Once in a month wouldn't be enough
LU13	H1_13	Elements of structure (Kaizen)	Implementation process
LU5	H1_5	Elements of structure (Kaizen)	Implementation process
ZH20	H2_20	Elements of structure (Kaizen)	Implementation process
ZH29	H2_29	Elements of structure (Kaizen)	Implementation process	Deadline
LU4	H1_4	Elements of structure (Kaizen)	Implementation process	Development monitoring
LU11	H1_11	Elements of structure (Kaizen)	Implementation process	Development monitoring
ZH27	H2_27	Elements of structure (Kaizen)	Implementation process	Development monitoring
LU7	H1_7	Elements of structure (Kaizen)	Implementation process	Development monitoring
LU4	H1_4	Elements of structure (Kaizen)	Implementation process	Development monitoring
LU6	H1_6	Elements of structure (Kaizen)	Implementation process	Development monitoring
LU5	H1_5	Elements of structure (Kaizen)	Implementation process	Development monitoring
ZH20	H2_20	Elements of structure (Kaizen)	Implementation process	Development monitoring
LU2	H1_2	Elements of structure (Kaizen)	Implementation process	Development monitoring
LU6	H1_6	Elements of structure (Kaizen)	Implementation process	Development monitoring
LU9	H1_9	Elements of structure (Kaizen)	Implementation process	Development monitoring
LU15	H1_15	Elements of structure (Kaizen)	Implementation process	Development monitoring
LU9	H1_9	Elements of structure (Kaizen)	Implementation process	Development monitoring
ZH19	H2_19	Elements of structure (Kaizen)	Implementation process	Development monitoring
LU13	H1_13	Elements of structure (Kaizen)	Implementation process	Development monitoring	Pie with 4 parts
LU12	H1_12	Elements of structure (Kaizen)	Implementation process	Development monitoring	Pie with 4 parts
LU6	H1_6	Elements of structure (Kaizen)	Implementation process	Development monitoring	Pie with 4 parts
LU6	H1_6	Elements of structure (Kaizen)	Implementation process	Development monitoring	Pie with 4 parts
LU9	H1_9	Elements of structure (Kaizen)	Implementation process	Development monitoring	Pie with 4 parts
LU11	H1_11	Elements of structure (Kaizen)	Implementation process	Development monitoring	Pie with 4 parts
LU6	H1_6	Elements of structure (Kaizen)	Implementation process	Development monitoring	Pie with 4 parts	Helps to remember things
ZH21	H2_21	Elements of structure (Kaizen)	Implementation process	Development monitoring	Pie with 4 parts	Helps to remember things
LU2	H1_2	Elements of structure (Kaizen)	Implementation process	Evaluation
LU14	H1_14	Elements of structure (Kaizen)	Implementation process	Evaluation
ZH27	H2_27	Elements of structure (Kaizen)	Implementation process	Evaluation
LU8	H1_8	Elements of structure (Kaizen)	Implementation process	Evaluation
LU13	H1_13	Elements of structure (Kaizen)	Implementation process	Evaluation
ZH21	H2_21	Elements of structure (Kaizen)	Information flow
ZH28	H2_28	Elements of structure (Kaizen)	Information flow
ZH28	H2_28	Elements of structure (Kaizen)	Information flow
ZH19	H2_19	Elements of structure (Kaizen)	Information flow	Written communication to inform about Kaizen introduction
ZH19	H2_19	Elements of structure (Kaizen)	Information flow	Written communication to inform about Kaizen introduction	Introduction folder
LU8	H1_8	Elements of structure (Kaizen)	Kaizen as learning process	During training
LU14	H1_14	Elements of structure (Kaizen)	Kaizen as learning process	Everyday practice
LU8	H1_8	Elements of structure (Kaizen)	Kaizen as learning process	Everyday practice
LU3	H1_3	Elements of structure (Kaizen)	Kaizen as learning process	Everyday practice	Better with time
ZH21	H2_21	Elements of structure (Kaizen)	Kaizen as learning process	Everyday practice	Better with time
ZH18	H2_18	Elements of structure (Kaizen)	Kaizen as learning process	Fear of the unknown	Didn't know the meaning
LU7	H1_7	Elements of structure (Kaizen)	Kaizen as learning process	Fear of the unknown	Few confidence
LU12	H1_12	Elements of structure (Kaizen)	Kaizen as learning process	Fear of the unknown	Few confidence
LU5	H1_5	Elements of structure (Kaizen)	Kaizen as learning process	Fear of the unknown	Few confidence
ZH18	H2_18	Elements of structure (Kaizen)	Kaizen as learning process	Fear of the unknown	Had to google it
LU13	H1_13	Elements of structure (Kaizen)	Kaizen as learning process	Fear of the unknown	Initially difficult
LU3	H1_3	Elements of structure (Kaizen)	Kaizen as learning process	Fear of the unknown	Initially difficult
LU4	H1_4	Elements of structure (Kaizen)	Kaizen as learning process	Fear of the unknown	Initially difficult
LU7	H1_7	Elements of structure (Kaizen)	Kaizen as learning process	Fear of the unknown	It was something new
LU11	H1_11	Elements of structure (Kaizen)	Kaizen as learning process	Fear of the unknown	It was something new
LU15	H1_15	Elements of structure (Kaizen)	Kaizen as learning process	Fear of the unknown	It was something new
LU8	H1_8	Elements of structure (Kaizen)	Kaizen as learning process	Fear of the unknown	It was something new
LU5	H1_5	Elements of structure (Kaizen)	Kaizen as learning process	Fear of the unknown	It was something new
LU14	H1_14	Elements of structure (Kaizen)	Kaizen as learning process	Fear of the unknown	It was something new
LU14	H1_14	Elements of structure (Kaizen)	Kaizen as learning process	Fear of the unknown	It was something new
ZH19	H2_19	Elements of structure (Kaizen)	Kaizen as learning process	Fear of the unknown	Oh god
LU5	H1_5	Elements of structure (Kaizen)	Kaizen as learning process	Fear of the unknown	Passive participation
ZH30	H2_30	Elements of structure (Kaizen)	Kaizen as learning process	Fear of the unknown	Strange
ZH30	H2_30	Elements of structure (Kaizen)	Kaizen as learning process	Fear of the unknown	Surprised
LU7	H1_7	Elements of structure (Kaizen)	Kaizen as learning process	Fear of the unknown	Insecurity
LU5	H1_5	Elements of structure (Kaizen)	Kaizen as learning process	Fear of the unknown	Insecurity
ZH27	H2_27	Elements of structure (Kaizen)	Kaizen as learning process	Learn fast
LU7	H1_7	Elements of structure (Kaizen)	Kaizen as learning process	No precedent experience	Lack of experience
LU6	H1_6	Elements of structure (Kaizen)	Kaizen as learning process	No precedent experience	No previous experience
ZH20	H2_20	Elements of structure (Kaizen)	Kaizen as learning process	No precedent experience	No previous experience
ZH30	H2_30	Elements of structure (Kaizen)	Kaizen as learning process	No precedent experience	No previous experience
LU5	H1_5	Elements of structure (Kaizen)	Kaizen as learning process	No precedent experience	No previous experience
LU8	H1_8	Elements of structure (Kaizen)	Kaizen as learning process	No precedent experience	No previous experience
ZH29	H2_29	Elements of structure (Kaizen)	Kaizen as learning process	No precedent experience	No previous experience
LU15	H1_15	Elements of structure (Kaizen)	Kaizen as learning process	No precedent experience	No previous experience
LU14	H1_14	Elements of structure (Kaizen)	Kaizen as learning process	No precedent experience	No previous experience
ZH21	H2_21	Elements of structure (Kaizen)	Kaizen as learning process	No precedent experience	No previous experience
LU4	H1_4	Elements of structure (Kaizen)	Kaizen as learning process	No precedent experience	No previous experience
LU2	H1_2	Elements of structure (Kaizen)	Kaizen as learning process	No precedent experience	No previous experience
LU3	H1_3	Elements of structure (Kaizen)	Kaizen as learning process	No precedent experience	No previous experience
LU9	H1_9	Elements of structure (Kaizen)	Kaizen as learning process	No precedent experience	No previous experience
ZH27	H2_27	Elements of structure (Kaizen)	Kaizen as learning process	No precedent experience	No previous experience
LU5	H1_5	Elements of structure (Kaizen)	Kaizen as learning process	Observation
ZH27	H2_27	Elements of structure (Kaizen)	Kaizen as learning process	Past experience	Already worked with Kaizen
ZH19	H2_19	Elements of structure (Kaizen)	Kaizen as learning process	Past experience	Already worked with Kaizen
ZH19	H2_19	Elements of structure (Kaizen)	Kaizen as learning process	Past experience	Already worked with Kaizen
LU1	H1_1	Elements of structure (Kaizen)	Kaizen as learning process	Past experience	Already worked with Kaizen
LU1	H1_1	Elements of structure (Kaizen)	Kaizen as learning process	Past experience	I was Kaizen-Ambassador
LU1	H1_1	Elements of structure (Kaizen)	Kaizen as learning process	Past experience	Worked with similar method
LU1	H1_1	Elements of structure (Kaizen)	Kaizen as learning process	Past experience	Worked with similar method
LU10	H1_10	Elements of structure (Kaizen)	Kaizen as learning process	Past experience	Worked with similar method	Worked with gemba
ZH30	H2_30	Elements of structure (Kaizen)	Kaizen as learning process	Resistance to change	Didn't see the usefulness
ZH27	H2_27	Elements of structure (Kaizen)	Kaizen as learning process	Resistance to change	Need to get used to
ZH20	H2_20	Elements of structure (Kaizen)	Kaizen as learning process	Resistance to change	Need to get used to
ZH27	H2_27	Elements of structure (Kaizen)	Kaizen as learning process	Resistance to change	Need to get used to
ZH27	H2_27	Elements of structure (Kaizen)	Kaizen as learning process	Resistance to change	Need to get used to
LU11	H1_11	Elements of structure (Kaizen)	Kaizen as learning process	Resistance to change	Old generation
LU2	H1_2	Elements of structure (Kaizen)	Kaizen as learning process	Resistance to change	When I heard it, I was sceptical
LU14	H1_14	Elements of structure (Kaizen)	Kaizen as learning process	Resistance to change	When I heard it, I was sceptical
LU11	H1_11	Elements of structure (Kaizen)	Kaizen as learning process	Resistance to change	When I heard it, I was sceptical
ZH29	H2_29	Elements of structure (Kaizen)	Kaizen documenting
ZH21	H2_21	Elements of structure (Kaizen)	Kaizen documenting	Info-book
LU11	H1_11	Elements of structure (Kaizen)	Kaizen documenting	PC program
LU1	H1_1	Elements of structure (Kaizen)	Kaizen documenting	PC program
ZH21	H2_21	Elements of structure (Kaizen)	Roles
ZH17	H2_17	Elements of structure (Kaizen)	Roles	Approving entity can change
LU1	H1_1	Elements of structure (Kaizen)	Roles	Approving entity can change
LU2	H1_2	Elements of structure (Kaizen)	Roles	Approving entity can change	Higher entities decide
LU1	H1_1	Elements of structure (Kaizen)	Roles	Approving entity can change	Higher entities decide
LU1	H1_1	Elements of structure (Kaizen)	Roles	Approving entity can change	Wards together decide
LU8	H1_8	Elements of structure (Kaizen)	Roles	Approving entity can change	Wards together decide
LU1	H1_1	Elements of structure (Kaizen)	Roles	Approving entity can change	Wards together decide
ZH19	H2_19	Elements of structure (Kaizen)	Roles	Leading entity
ZH30	H2_30	Elements of structure (Kaizen)	Roles	Leading entity
ZH21	H2_21	Elements of structure (Kaizen)	Roles	Leading entity
ZH27	H2_27	Elements of structure (Kaizen)	Roles	Leading entity
ZH30	H2_30	Elements of structure (Kaizen)	Roles	Leading entity
ZH21	H2_21	Elements of structure (Kaizen)	Roles	Leading entity
ZH30	H2_30	Elements of structure (Kaizen)	Roles	Leading entity
ZH27	H2_27	Elements of structure (Kaizen)	Roles	Leading entity
ZH19	H2_19	Elements of structure (Kaizen)	Roles	Leading entity
ZH30	H2_30	Elements of structure (Kaizen)	Roles	Leading entity
LU8	H1_8	Elements of structure (Kaizen)	Roles	Leading entity	Head of nurse decides based on team opinions
LU3	H1_3	Elements of structure (Kaizen)	Roles	Leading entity	Head of nurse decides based on team opinions
ZH18	H2_18	Elements of structure (Kaizen)	Roles	Leading entity	Head of nurse decides based on team opinions
ZH19	H2_19	Elements of structure (Kaizen)	Roles	Leading entity	Kaizen-ambassador
ZH27	H2_27	Elements of structure (Kaizen)	Roles	Leading entity	Kaizen-ambassador
ZH19	H2_19	Elements of structure (Kaizen)	Roles	Leading entity	Kaizen-ambassador
ZH21	H2_21	Elements of structure (Kaizen)	Roles	Leading entity	Kaizen-ambassador
ZH19	H2_19	Elements of structure (Kaizen)	Roles	Leading entity	Kaizen-ambassador
ZH27	H2_27	Elements of structure (Kaizen)	Roles	Leading entity	Kaizen-ambassador
LU5	H1_5	Elements of structure (Kaizen)	Roles	Person in charge for implementation
LU11	H1_11	Elements of structure (Kaizen)	Roles	Person in charge for implementation
LU5	H1_5	Elements of structure (Kaizen)	Roles	Person in charge for implementation
LU14	H1_14	Elements of structure (Kaizen)	Roles	Person in charge for implementation
LU5	H1_5	Elements of structure (Kaizen)	Roles	Person in charge for implementation
LU6	H1_6	Elements of structure (Kaizen)	Roles	Person in charge for implementation
LU15	H1_15	Elements of structure (Kaizen)	Roles	Person in charge for implementation
LU15	H1_15	Elements of structure (Kaizen)	Roles	Person in charge for implementation
LU7	H1_7	Elements of structure (Kaizen)	Roles	Person in charge for implementation
LU4	H1_4	Elements of structure (Kaizen)	Roles	Person in charge for implementation
LU12	H1_12	Elements of structure (Kaizen)	Roles	Person in charge for implementation
LU9	H1_9	Elements of structure (Kaizen)	Roles	Person in charge for implementation
LU5	H1_5	Elements of structure (Kaizen)	Roles	Person in charge for implementation
LU4	H1_4	Elements of structure (Kaizen)	Roles	Person in charge for implementation
ZH27	H2_27	Elements of structure (Kaizen)	Roles	Person in charge for implementation	Day-responsible
LU14	H1_14	Elements of structure (Kaizen)	Roles	Person in charge for implementation	Work groups
ZH30	H2_30	Elements of structure (Kaizen)	Roles	Roles are clear
LU7	H1_7	Elements of structure (Kaizen)	Roles	Team as main actor	I find it right
ZH20	H2_20	Elements of structure (Kaizen)	Roles	Team as main actor	I find it right
LU7	H1_7	Elements of structure (Kaizen)	Roles	Team as main actor	I find it right
ZH18	H2_18	Elements of structure (Kaizen)	Roles	Team as main actor	I find it right
ZH30	H2_30	Elements of structure (Kaizen)	Roles	Team as main actor	I find it right
ZH19	H2_19	Elements of structure (Kaizen)	Roles	Team as main actor	Team decides
LU13	H1_13	Elements of structure (Kaizen)	Roles	Team as main actor	Team decides
LU4	H1_4	Elements of structure (Kaizen)	Roles	Team as main actor	Team decides
ZH30	H2_30	Elements of structure (Kaizen)	Roles	Team as main actor	Team decides
ZH27	H2_27	Elements of structure (Kaizen)	Roles	Team as main actor	Team decides
LU13	H1_13	Elements of structure (Kaizen)	Roles	Team as main actor	Team decides
ZH20	H2_20	Elements of structure (Kaizen)	Roles	Team as main actor	Team decides
ZH21	H2_21	Elements of structure (Kaizen)	Roles	Team as main actor	Team decides
ZH16	H2_16	Elements of structure (Kaizen)	Roles	Team as main actor	Team decides
LU8	H1_8	Elements of structure (Kaizen)	Roles	Team as main actor	Team decides
LU8	H1_8	Elements of structure (Kaizen)	Roles	Team as main actor	Team decides
ZH20	H2_20	Elements of structure (Kaizen)	Roles	Team as main actor	Team decides
LU7	H1_7	Elements of structure (Kaizen)	Roles	Team as main actor	Team decides
LU13	H1_13	Elements of structure (Kaizen)	Roles	Team as main actor	Team decides
LU1	H1_1	Elements of structure (Kaizen)	Roles	Team as main actor	Team decides
ZH29	H2_29	Elements of structure (Kaizen)	Roles	Team as main actor	Team decides
ZH27	H2_27	Elements of structure (Kaizen)	Roles	Team as main actor	Team responsible for successful implementation
LU5	H1_5	Elements of structure (Kaizen)	Roles	Team as main actor	Team responsible for successful implementation
LU5	H1_5	Elements of structure (Kaizen)	Roles	Team as main actor	Team responsible for successful implementation
ZH29	H2_29	Elements of structure (Kaizen)	Roles	Team as main actor	Team responsible for successful implementation
LU11	H1_11	Elements of structure (Kaizen)	Structure should be present
ZH30	H2_30	Elements of structure (Kaizen)	Structure should be present
LU10	H1_10	Elements of structure (Kaizen)	Structure should be present
ZH30	H2_30	Elements of structure (Kaizen)	Structure should be present
ZH27	H2_27	Elements of structure (Kaizen)	Structure should be present
LU15	H1_15	Elements of structure (Kaizen)	Theoretical introduction about Kaizen	At school
LU9	H1_9	Elements of structure (Kaizen)	Theoretical introduction about Kaizen	Introduction lesson
LU12	H1_12	Elements of structure (Kaizen)	Theoretical introduction about Kaizen	Introduction lesson
LU11	H1_11	Elements of structure (Kaizen)	Theoretical introduction about Kaizen	Introduction lesson
LU13	H1_13	Elements of structure (Kaizen)	Theoretical introduction about Kaizen	Introduction lesson
LU7	H1_7	Elements of structure (Kaizen)	Theoretical introduction about Kaizen	Introduction lesson
LU8	H1_8	Elements of structure (Kaizen)	Theoretical introduction about Kaizen	Introduction lesson
LU5	H1_5	Elements of structure (Kaizen)	Theoretical introduction about Kaizen	Introduction lesson
LU14	H1_14	Elements of structure (Kaizen)	Theoretical introduction about Kaizen	Introduction lesson
LU1	H1_1	Elements of structure (Kaizen)	Work is split between Kaizen-meetings and Team-meetings
LU1	H1_1	Elements of structure (Kaizen)	Work is split between Kaizen-meetings and Team-meetings	Less work to do
LU1	H1_1	Elements of structure (Kaizen)	Work is split between Kaizen-meetings and Team-meetings	Smart work
ZH19	H2_19	Emotional outcomes of Kaizen	Engagement	Everyone should do it
ZH20	H2_20	Emotional outcomes of Kaizen	Engagement	Everyone should do it
ZH28	H2_28	Emotional outcomes of Kaizen	Engagement	Everyone should do it
ZH30	H2_30	Emotional outcomes of Kaizen	Engagement	Everyone should do it
ZH19	H2_19	Emotional outcomes of Kaizen	Engagement	Interested
ZH28	H2_28	Emotional outcomes of Kaizen	Engagement	Stay informed
ZH29	H2_29	Emotional outcomes of Kaizen	Engagement	Take it seriously
ZH30	H2_30	Emotional outcomes of Kaizen	Engagement	Take it seriously
ZH29	H2_29	Emotional outcomes of Kaizen	Engagement	Try	No obligation
ZH29	H2_29	Emotional outcomes of Kaizen	Engagement	Try	No obligation
LU13	H1_13	Emotional outcomes of Kaizen	Engagement	Try	Try to be active
LU11	H1_11	Emotional outcomes of Kaizen	Engagement	Try	Try to be active
LU15	H1_15	Emotional outcomes of Kaizen	Engagement	Try	Try to be active
ZH20	H2_20	Emotional outcomes of Kaizen	Engagement	Try	Try to be active
ZH17	H2_17	Emotional outcomes of Kaizen	Engagement	Try	Try to be active
ZH28	H2_28	Emotional outcomes of Kaizen	Engagement	Try	Try to implement new things
ZH28	H2_28	Emotional outcomes of Kaizen	Engagement	Try	Try to implement new things
ZH28	H2_28	Emotional outcomes of Kaizen	Engagement	Try	Try to implement new things
ZH27	H2_27	Emotional outcomes of Kaizen	Engagement	Try	Try to implement new things
ZH20	H2_20	Emotional outcomes of Kaizen	Engagement	Try	Try to implement new things
ZH28	H2_28	Emotional outcomes of Kaizen	Engagement	Try	Try to implement new things
LU7	H1_7	Emotional outcomes of Kaizen	Engagement	Try	We try
ZH17	H2_17	Emotional outcomes of Kaizen	Engagement	Want to do it
ZH17	H2_17	Emotional outcomes of Kaizen	Engagement	Want to do it
LU6	H1_6	Emotional outcomes of Kaizen	Higher happiness
LU11	H1_11	Emotional outcomes of Kaizen	Higher happiness
ZH19	H2_19	Emotional outcomes of Kaizen	Higher happiness
LU5	H1_5	Emotional outcomes of Kaizen	Higher happiness
LU7	H1_7	Emotional outcomes of Kaizen	Higher happiness
LU4	H1_4	Emotional outcomes of Kaizen	Higher happiness
ZH27	H2_27	Emotional outcomes of Kaizen	Higher happiness
LU3	H1_3	Emotional outcomes of Kaizen	Higher happiness
ZH28	H2_28	Emotional outcomes of Kaizen	Higher happiness
ZH30	H2_30	Emotional outcomes of Kaizen	Higher happiness
LU1	H1_1	Emotional outcomes of Kaizen	Higher happiness
LU11	H1_11	Emotional outcomes of Kaizen	Higher happiness
LU15	H1_15	Emotional outcomes of Kaizen	Higher happiness
LU10	H1_10	Emotional outcomes of Kaizen	Higher happiness
LU7	H1_7	Emotional outcomes of Kaizen	Higher happiness
LU12	H1_12	Emotional outcomes of Kaizen	Higher happiness
LU2	H1_2	Emotional outcomes of Kaizen	Higher happiness	Happy after implementation
LU3	H1_3	Emotional outcomes of Kaizen	Higher happiness	Happy after implementation
LU2	H1_2	Emotional outcomes of Kaizen	Higher happiness	Happy after implementation
LU14	H1_14	Emotional outcomes of Kaizen	Higher happiness	Happy after implementation
LU15	H1_15	Emotional outcomes of Kaizen	Limited impact of Kaizen on personal reasons to stay	Influence on willingness to work in the hospital
LU11	H1_11	Emotional outcomes of Kaizen	Limited impact of Kaizen on personal reasons to stay	Influence on willingness to work in the hospital
ZH17	H2_17	Emotional outcomes of Kaizen	Limited impact of Kaizen on personal reasons to stay	Influence on willingness to work in the hospital
LU7	H1_7	Emotional outcomes of Kaizen	Limited impact of Kaizen on personal reasons to stay	Influence on willingness to work in the hospital
ZH20	H2_20	Emotional outcomes of Kaizen	Limited impact of Kaizen on personal reasons to stay	Influence on willingness to work in the hospital
LU3	H1_3	Emotional outcomes of Kaizen	Limited impact of Kaizen on personal reasons to stay	Influence on willingness to work in the hospital
LU4	H1_4	Emotional outcomes of Kaizen	Limited impact of Kaizen on personal reasons to stay	Influence on willingness to work in the hospital
LU12	H1_12	Emotional outcomes of Kaizen	Limited impact of Kaizen on personal reasons to stay	Influence on willingness to work in the hospital
LU2	H1_2	Emotional outcomes of Kaizen	Limited impact of Kaizen on personal reasons to stay	Influence on willingness to work in the hospital
LU6	H1_6	Emotional outcomes of Kaizen	Limited impact of Kaizen on personal reasons to stay	Influence on willingness to work in the hospital
LU13	H1_13	Emotional outcomes of Kaizen	Limited impact of Kaizen on personal reasons to stay	Influence on willingness to work in the hospital
ZH21	H2_21	Emotional outcomes of Kaizen	Limited impact of Kaizen on personal reasons to stay	Influence on willingness to work in the hospital
ZH19	H2_19	Emotional outcomes of Kaizen	Limited impact of Kaizen on personal reasons to stay	Influence on willingness to work in the hospital
ZH20	H2_20	Emotional outcomes of Kaizen	Limited impact of Kaizen on personal reasons to stay	Influence on willingness to work in the hospital
LU8	H1_8	Emotional outcomes of Kaizen	Limited impact of Kaizen on personal reasons to stay	Influence on willingness to work in the hospital
ZH20	H2_20	Emotional outcomes of Kaizen	Limited impact of Kaizen on personal reasons to stay	Influence on willingness to work in the hospital
LU13	H1_13	Emotional outcomes of Kaizen	Limited impact of Kaizen on personal reasons to stay	Other reasons to stay	Food
LU14	H1_14	Emotional outcomes of Kaizen	Limited impact of Kaizen on personal reasons to stay	Other reasons to stay	I would still work here without Kaizen
ZH18	H2_18	Emotional outcomes of Kaizen	Limited impact of Kaizen on personal reasons to stay	Other reasons to stay	Infrastructure
ZH30	H2_30	Emotional outcomes of Kaizen	Limited impact of Kaizen on personal reasons to stay	Other reasons to stay	Infrastructure
LU6	H1_6	Emotional outcomes of Kaizen	Limited impact of Kaizen on personal reasons to stay	Other reasons to stay	Kaizen is no priority
LU13	H1_13	Emotional outcomes of Kaizen	Limited impact of Kaizen on personal reasons to stay	Other reasons to stay	Kaizen is no priority
LU15	H1_15	Emotional outcomes of Kaizen	Limited impact of Kaizen on personal reasons to stay	Other reasons to stay	Kaizen is no priority
LU13	H1_13	Emotional outcomes of Kaizen	Limited impact of Kaizen on personal reasons to stay	Other reasons to stay	Kaizen is no priority
LU7	H1_7	Emotional outcomes of Kaizen	Limited impact of Kaizen on personal reasons to stay	Other reasons to stay	Kaizen is no priority
LU5	H1_5	Emotional outcomes of Kaizen	Limited impact of Kaizen on personal reasons to stay	Other reasons to stay	Kaizen is no priority
LU4	H1_4	Emotional outcomes of Kaizen	Limited impact of Kaizen on personal reasons to stay	Other reasons to stay	Kaizen is no priority
LU8	H1_8	Emotional outcomes of Kaizen	Limited impact of Kaizen on personal reasons to stay	Other reasons to stay	Kaizen is no priority
LU7	H1_7	Emotional outcomes of Kaizen	Limited impact of Kaizen on personal reasons to stay	Other reasons to stay	Kaizen is no priority
LU6	H1_6	Emotional outcomes of Kaizen	Limited impact of Kaizen on personal reasons to stay	Other reasons to stay	Kaizen is no priority
ZH30	H2_30	Emotional outcomes of Kaizen	Limited impact of Kaizen on personal reasons to stay	Other reasons to stay	Private hospital
LU13	H1_13	Emotional outcomes of Kaizen	Limited impact of Kaizen on personal reasons to stay	Other reasons to stay	Salary
LU8	H1_8	Emotional outcomes of Kaizen	Limited impact of Kaizen on personal reasons to stay	Other reasons to stay	Team
LU15	H1_15	Emotional outcomes of Kaizen	Limited impact of Kaizen on personal reasons to stay	Other reasons to stay	Team
LU13	H1_13	Emotional outcomes of Kaizen	Limited impact of Kaizen on personal reasons to stay	Other reasons to stay	Team
ZH18	H2_18	Emotional outcomes of Kaizen	Limited impact of Kaizen on personal reasons to stay	Other reasons to stay	Team
LU4	H1_4	Emotional outcomes of Kaizen	Limited impact of Kaizen on personal reasons to stay	Other reasons to stay	Team
LU15	H1_15	Emotional outcomes of Kaizen	Limited impact of Kaizen on personal reasons to stay	Other reasons to stay	Team
LU8	H1_8	Emotional outcomes of Kaizen	Limited impact of Kaizen on personal reasons to stay	Other reasons to stay	Work climate
ZH18	H2_18	Emotional outcomes of Kaizen	Limited impact of Kaizen on personal reasons to stay	Other reasons to stay	Work climate
ZH17	H2_17	Emotional outcomes of Kaizen	Low motivation to do Kaizen	Demotivated because it takes too much time
ZH19	H2_19	Emotional outcomes of Kaizen	Low motivation to do Kaizen	Different involvement
ZH17	H2_17	Emotional outcomes of Kaizen	Low motivation to do Kaizen	Different involvement	Alpha dog
LU10	H1_10	Emotional outcomes of Kaizen	Low motivation to do Kaizen	Different involvement	Always the same people speak
ZH17	H2_17	Emotional outcomes of Kaizen	Low motivation to do Kaizen	Different involvement	Always the same people speak
ZH28	H2_28	Emotional outcomes of Kaizen	Low motivation to do Kaizen	Individualism	Do it for oneself	Relief
ZH17	H2_17	Emotional outcomes of Kaizen	Low motivation to do Kaizen	Individualism	I do my job
ZH28	H2_28	Emotional outcomes of Kaizen	Low motivation to do Kaizen	Individualism	I do my job
ZH16	H2_16	Emotional outcomes of Kaizen	Low motivation to do Kaizen	Individualism	I do my job
ZH18	H2_18	Emotional outcomes of Kaizen	Low motivation to do Kaizen	Low interest	Don't know how it works
LU6	H1_6	Emotional outcomes of Kaizen	Low motivation to do Kaizen	Low interest	Don't remember the frequency
ZH28	H2_28	Emotional outcomes of Kaizen	Low motivation to do Kaizen	Low interest	I don't mind
ZH28	H2_28	Emotional outcomes of Kaizen	Low motivation to do Kaizen	Low interest	Laziness
ZH17	H2_17	Emotional outcomes of Kaizen	Low motivation to do Kaizen	Low interest	Some are not interested
ZH28	H2_28	Emotional outcomes of Kaizen	Low motivation to do Kaizen	Low interest	Some find it's not necessary
ZH29	H2_29	Emotional outcomes of Kaizen	Low motivation to do Kaizen	No influence on motivation
LU11	H1_11	Emotional outcomes of Kaizen	Low motivation to do Kaizen	Obligation	Feel obliged to participate
LU11	H1_11	Emotional outcomes of Kaizen	Low motivation to do Kaizen	Obligation	Feel obliged to participate
ZH27	H2_27	Emotional outcomes of Kaizen	Low motivation to do Kaizen	Obligation	I must participate
LU10	H1_10	Emotional outcomes of Kaizen	Low motivation to do Kaizen	Obligation	Must be lived everyday
ZH27	H2_27	Emotional outcomes of Kaizen	Low motivation to do Kaizen	Obligation	Must do it
ZH17	H2_17	Emotional outcomes of Kaizen	Low motivation to do Kaizen	Obligation	Must do it
ZH28	H2_28	Emotional outcomes of Kaizen	Low motivation to do Kaizen	Shrug my shoulders
LU5	H1_5	Emotional outcomes of Kaizen	Motivation to do Kaizen	100% engaged during implementation
LU12	H1_12	Emotional outcomes of Kaizen	Motivation to do Kaizen	Everyone does it
LU11	H1_11	Emotional outcomes of Kaizen	Motivation to do Kaizen	Intention to participate more	I could be more active
LU6	H1_6	Emotional outcomes of Kaizen	Motivation to do Kaizen	Intention to participate more	I'd like to participate more
LU15	H1_15	Emotional outcomes of Kaizen	Motivation to do Kaizen	Intention to participate more	I'd like to participate more
LU6	H1_6	Emotional outcomes of Kaizen	Motivation to do Kaizen	Intention to participate more	I'd like to participate more
LU6	H1_6	Emotional outcomes of Kaizen	Motivation to do Kaizen	Involved in the discussion
LU12	H1_12	Emotional outcomes of Kaizen	Motivation to do Kaizen	It feels good to see the progresses
LU10	H1_10	Emotional outcomes of Kaizen	Motivation to do Kaizen	It feels good to see the progresses
LU7	H1_7	Emotional outcomes of Kaizen	Motivation to do Kaizen	It feels good to see the progresses
LU2	H1_2	Emotional outcomes of Kaizen	Motivation to do Kaizen	It feels good to see the progresses
ZH21	H2_21	Emotional outcomes of Kaizen	Motivation to do Kaizen	It feels good to see the progresses
LU7	H1_7	Emotional outcomes of Kaizen	Motivation to do Kaizen	It feels good to see the progresses
LU4	H1_4	Emotional outcomes of Kaizen	Motivation to do Kaizen	It feels good to see the progresses
LU11	H1_11	Emotional outcomes of Kaizen	Motivation to do Kaizen	Motivated
LU9	H1_9	Emotional outcomes of Kaizen	Motivation to do Kaizen	Motivated
ZH27	H2_27	Emotional outcomes of Kaizen	Motivation to do Kaizen	Motivated
LU7	H1_7	Emotional outcomes of Kaizen	Motivation to do Kaizen	Motivated
LU14	H1_14	Emotional outcomes of Kaizen	Motivation to do Kaizen	Motivated
LU6	H1_6	Emotional outcomes of Kaizen	Motivation to do Kaizen	Motivated
LU6	H1_6	Emotional outcomes of Kaizen	Motivation to do Kaizen	Motivated
LU14	H1_14	Emotional outcomes of Kaizen	Motivation to do Kaizen	Motivated
LU1	H1_1	Emotional outcomes of Kaizen	Motivation to do Kaizen	Motivated
ZH19	H2_19	Emotional outcomes of Kaizen	Motivation to do Kaizen	Motivated
LU13	H1_13	Emotional outcomes of Kaizen	Motivation to do Kaizen	Part of daily work	I keep it always in my mind
LU7	H1_7	Emotional outcomes of Kaizen	Motivation to do Kaizen	Part of daily work	Part of my tasks
LU8	H1_8	Emotional outcomes of Kaizen	Motivation to do Kaizen	Part of daily work	Part of our job
LU14	H1_14	Emotional outcomes of Kaizen	Motivation to do Kaizen	Success brings to motivation
ZH29	H2_29	Emotional outcomes of Kaizen	No emotional involvement associated with Kaizen	Don't have any problems
ZH29	H2_29	Emotional outcomes of Kaizen	No emotional involvement associated with Kaizen	No effect on willingness
ZH30	H2_30	Emotional outcomes of Kaizen	No emotional involvement associated with Kaizen	No effect on willingness
ZH29	H2_29	Emotional outcomes of Kaizen	No emotional involvement associated with Kaizen	No effects on happiness
LU6	H1_6	Emotional outcomes of Kaizen	No emotional involvement associated with Kaizen	No effects on happiness
ZH18	H2_18	Emotional outcomes of Kaizen	No emotional involvement associated with Kaizen	Not direct effect on willingness to stay here
ZH18	H2_18	Emotional outcomes of Kaizen	No emotional involvement associated with Kaizen	Not direct effect on willingness to stay here
ZH17	H2_17	Hospital's characteristics	Complexity of a hospital as obstacle	Don't see what's behind the ward
LU6	H1_6	Hospital's characteristics	Complexity of a hospital as obstacle	Financial measures	Changes in shift structure
ZH27	H2_27	Hospital's characteristics	Complexity of a hospital as obstacle	Financial measures	Cost-cutting measures
ZH30	H2_30	Hospital's characteristics	Complexity of a hospital as obstacle	Financial measures	Dismissal
ZH29	H2_29	Hospital's characteristics	Complexity of a hospital as obstacle	Financial measures	External personnel
ZH28	H2_28	Hospital's characteristics	Complexity of a hospital as obstacle	Financial measures	External personnel
ZH28	H2_28	Hospital's characteristics	Complexity of a hospital as obstacle	Financial measures	External personnel
ZH16	H2_16	Hospital's characteristics	Complexity of a hospital as obstacle	Financial measures	External personnel
ZH17	H2_17	Hospital's characteristics	Complexity of a hospital as obstacle	Financial measures	Financial situation of hospital
ZH17	H2_17	Hospital's characteristics	Complexity of a hospital as obstacle	Financial measures	Financial situation of hospital
ZH21	H2_21	Hospital's characteristics	Complexity of a hospital as obstacle	Financial measures	Many left
ZH29	H2_29	Hospital's characteristics	Complexity of a hospital as obstacle	Financial measures	Need more personnel
ZH27	H2_27	Hospital's characteristics	Complexity of a hospital as obstacle	Financial measures	Politics
ZH29	H2_29	Hospital's characteristics	Complexity of a hospital as obstacle	Financial measures	Shortage of personnel
ZH29	H2_29	Hospital's characteristics	Complexity of a hospital as obstacle	Financial measures	Shortage of personnel
ZH20	H2_20	Hospital's characteristics	Complexity of a hospital as obstacle	Financial measures	Shortage of personnel
ZH29	H2_29	Hospital's characteristics	Complexity of a hospital as obstacle	Financial measures	Shortage of personnel
ZH19	H2_19	Hospital's characteristics	Complexity of a hospital as obstacle	Financial measures	Shortage of personnel
ZH17	H2_17	Hospital's characteristics	Complexity of a hospital as obstacle	Financial measures	Shortage of personnel
LU9	H1_9	Hospital's characteristics	Complexity of a hospital as obstacle	Financial measures	Shortage of personnel
ZH17	H2_17	Hospital's characteristics	Complexity of a hospital as obstacle	Financial measures	Shortage of personnel
ZH29	H2_29	Hospital's characteristics	Complexity of a hospital as obstacle	Financial measures	Shortage of personnel
ZH29	H2_29	Hospital's characteristics	Complexity of a hospital as obstacle	Financial measures	Shortage of personnel
ZH27	H2_27	Hospital's characteristics	Complexity of a hospital as obstacle	Financial measures	Shortage of personnel
ZH19	H2_19	Hospital's characteristics	Complexity of a hospital as obstacle	Financial measures	Shortage of personnel
ZH27	H2_27	Hospital's characteristics	Complexity of a hospital as obstacle	Financial measures	Shortage of personnel
ZH27	H2_27	Hospital's characteristics	Complexity of a hospital as obstacle	Financial measures	Shortage of personnel
ZH29	H2_29	Hospital's characteristics	Complexity of a hospital as obstacle	Financial measures	Shortage of personnel
LU6	H1_6	Hospital's characteristics	Complexity of a hospital as obstacle	Financial measures	Shortage of personnel
ZH21	H2_21	Hospital's characteristics	Complexity of a hospital as obstacle	Financial measures	Unhappiness brings to dismissal
LU6	H1_6	Hospital's characteristics	Complexity of a hospital as obstacle	Hospital is strict
ZH17	H2_17	Hospital's characteristics	Complexity of a hospital as obstacle	Managing a hospital	Documentation is still in paper form
LU6	H1_6	Hospital's characteristics	Complexity of a hospital as obstacle	Managing a hospital	Tactic for keeping personnel
LU6	H1_6	Hospital's characteristics	Complexity of a hospital as obstacle	Managing a hospital	Tactic for keeping personnel
ZH27	H2_27	Hospital's characteristics	Complexity of a hospital as obstacle	Need to understand the structure
ZH27	H2_27	Hospital's characteristics	Complexity of a hospital as obstacle	Need to understand the structure
ZH19	H2_19	Hospital's characteristics	Complexity of a hospital as obstacle	Process must work	Following rules is the priority
ZH20	H2_20	Hospital's characteristics	Complexity of a hospital as obstacle	Process must work	Following rules is the priority
ZH19	H2_19	Hospital's characteristics	Complexity of a hospital as obstacle	Process must work	Hospital's rules
ZH19	H2_19	Hospital's characteristics	Complexity of a hospital as obstacle	Process must work	Same working
ZH21	H2_21	Hospital's characteristics	Complexity of a hospital as obstacle	Process must work	Things must work
ZH27	H2_27	Hospital's characteristics	Complexity of a hospital as obstacle	Structure as obstacle for implementing ideas
LU10	H1_10	Hospital's characteristics	Complexity of a hospital as obstacle	Understand how it works behind
ZH19	H2_19	Hospital's characteristics	Infrastructure's dimensions	Big hospital (2)
ZH19	H2_19	Hospital's characteristics	Infrastructure's dimensions	Big hospital (2)
LU7	H1_7	Hospital's characteristics	Infrastructure's dimensions	Freedom of expression because little hospital
LU7	H1_7	Hospital's characteristics	Infrastructure's dimensions	Little hospital
LU8	H1_8	Hospital's characteristics	Infrastructure's dimensions	Little hospital
LU15	H1_15	Hospital's characteristics	Infrastructure's dimensions	Little hospital
LU10	H1_10	Hospital's characteristics	Organizational culture	Hospital culture
LU12	H1_12	Hospital's characteristics	Organizational culture	Hospital culture
LU13	H1_13	Hospital's characteristics	Organizational culture	Philosophy
ZH18	H2_18	Hospital's characteristics	Organizational culture	Philosophy
LU9	H1_9	Hospital's characteristics	Organizational culture	Philosophy
ZH27	H2_27	Hospital's characteristics	Organizational culture	Public/private hospital
LU10	H1_10	Hospital's characteristics	Organizational culture	Team culture
ZH19	H2_19	Hospital's characteristics	Organizational culture	Team culture	Don't understand me
LU12	H1_12	Hospital's characteristics	Power hierarchies
LU9	H1_9	Hospital's characteristics	Power hierarchies
LU14	H1_14	Hospital's characteristics	Power hierarchies
LU14	H1_14	Hospital's characteristics	Power hierarchies
LU14	H1_14	Hospital's characteristics	Power hierarchies
LU9	H1_9	Hospital's characteristics	Power hierarchies
ZH27	H2_27	Hospital's characteristics	Power hierarchies
LU14	H1_14	Hospital's characteristics	Power hierarchies	Relationship with doctors
LU4	H1_4	Hospital's characteristics	Power hierarchies	Relationship with doctors
LU14	H1_14	Hospital's characteristics	Power hierarchies	Relationship with doctors
LU11	H1_11	Hospital's characteristics	Power hierarchies	Relationship with doctors
LU8	H1_8	Hospital's characteristics	Power hierarchies	Relationship with doctors
LU7	H1_7	Hospital's characteristics	Power hierarchies	Relationship with doctors	Doctors are business-oriented
LU6	H1_6	Hospital's characteristics	Power hierarchies	Relationship with doctors	Doctors can complain faster
LU1	H1_1	Hospital's characteristics	Power hierarchies	Relationship with doctors	When I have a nursing problem, I can go to the doctor
LU4	H1_4	Hospital's characteristics	Power hierarchies	Relationship with doctors	When I have a nursing problem, I can go to the doctor
ZH27	H2_27	Implementation	Improvements	Better patient quality
LU6	H1_6	Implementation	Improvements	Ideas are eventually implemented
LU11	H1_11	Implementation	Improvements	Improvements for the hospital	Financial benefits
LU8	H1_8	Implementation	Improvements	Improvements for the hospital	Time saving
LU8	H1_8	Implementation	Improvements	Improvements for the hospital	Time saving
LU14	H1_14	Implementation	Improvements	Improvements for the hospital	Time saving
ZH19	H2_19	Implementation	Improvements	Many improvements achieved
LU11	H1_11	Implementation	Improvements	Many improvements achieved
LU4	H1_4	Implementation	Improvements	Many improvements achieved
LU7	H1_7	Implementation	Improvements	Many improvements achieved
LU12	H1_12	Implementation	Improvements	Many improvements achieved
LU11	H1_11	Implementation	Improvements	Many improvements achieved
LU11	H1_11	Implementation	Improvements	Many improvements achieved
LU3	H1_3	Implementation	Improvements	Many improvements achieved
ZH27	H2_27	Implementation	Improvements	Positive effects on team	Improvements for the team	Better work processes
ZH27	H2_27	Implementation	Improvements	Positive effects on team	Improvements for the team	Better work situation
LU5	H1_5	Implementation	Improvements	Positive effects on team	Improvements for the team	Easier work routine
ZH21	H2_21	Implementation	Improvements	Positive effects on team	Improvements for the team	Easier work routine
LU5	H1_5	Implementation	Improvements	Positive effects on team	Improvements for the team	Without Kaizen bad collaboration
ZH20	H2_20	Implementation	Improvements	Positive effects on team	Improvements for the team	Work processes more pleasant
ZH19	H2_19	Implementation	Improvements	Positive effects on team	Improvements for the team	Work processes more pleasant
LU12	H1_12	Implementation	Improvements	Positive effects on team	Positive consequences on teamwork	Better climate between colleagues
ZH19	H2_19	Implementation	Improvements	Positive effects on team	Positive consequences on teamwork	Better communication
LU7	H1_7	Implementation	Improvements	Positive effects on team	Positive consequences on teamwork	Better communication
ZH21	H2_21	Implementation	Improvements	Positive effects on team	Positive consequences on teamwork	Influence on relationships
ZH18	H2_18	Implementation	Improvements	Positive effects on team	Positive consequences on teamwork	Makes the workplace positive
LU7	H1_7	Implementation	Improvements	Positive effects on team	Positive consequences on teamwork	Problem-solving	Better problem-solving
LU15	H1_15	Implementation	Improvements	Positive effects on team	Positive consequences on teamwork	Problem-solving	Better problem-solving
ZH18	H2_18	Implementation	Improvements	Positive effects on team	Positive consequences on teamwork	Problem-solving	Solving conflicts
LU4	H1_4	Implementation	Improvements	Positive effects on team	Positive consequences on teamwork	Problem-solving	Strategy for problem solving
LU8	H1_8	Implementation	Improvements	Positive effects on team	Positive consequences on teamwork	Team culture
LU11	H1_11	Implementation	Improvements	Positive effects on team	Positive consequences on teamwork	Teambuilding
LU13	H1_13	Implementation	Improvements	Suggestions have a consequence
ZH28	H2_28	Implementation	Inconsistency
ZH28	H2_28	Implementation	Inconsistency
ZH28	H2_28	Implementation	Inconsistency
ZH28	H2_28	Implementation	Inconsistency
ZH29	H2_29	Implementation	Inconsistency
ZH28	H2_28	Implementation	Inconsistency
ZH28	H2_28	Implementation	Inconsistency
ZH20	H2_20	Implementation	Inconsistency
ZH20	H2_20	Implementation	Inconsistency
ZH20	H2_20	Implementation	Inconsistency
ZH19	H2_19	Implementation	Inconsistency	Couldn't be implemented
ZH28	H2_28	Implementation	Inconsistency	Ideas don't have a consequence
ZH28	H2_28	Implementation	Inconsistency	Ideas don't have a consequence
ZH18	H2_18	Implementation	Inconsistency	Ideas don't have a consequence
ZH27	H2_27	Implementation	Inconsistency	Ideas don't have a consequence
ZH18	H2_18	Implementation	Inconsistency	Ideas don't have a consequence	No consequences on teamwork	No influence on daily work
ZH20	H2_20	Implementation	Inconsistency	Ideas don't have a consequence	No consequences on teamwork	No influence on employees' relationship
ZH30	H2_30	Implementation	Inconsistency	Ideas don't have a consequence	No consequences on teamwork	No influence on employees' relationship
LU4	H1_4	Implementation	Inconsistency	Ideas don't have a consequence	No consequences on teamwork	No influence on employees' relationship
ZH27	H2_27	Implementation	Inconsistency	Kaizen as a failure	Frustration
ZH28	H2_28	Implementation	Inconsistency	Kaizen as a failure	Frustration
ZH27	H2_27	Implementation	Inconsistency	Kaizen as a failure	Frustration
ZH21	H2_21	Implementation	Inconsistency	Kaizen as a failure	It's a burden
ZH29	H2_29	Implementation	Inconsistency	Kaizen as a failure	It's a pity
ZH17	H2_17	Implementation	Inconsistency	Kaizen as a failure	Not many improvements
ZH30	H2_30	Implementation	Inconsistency	Kaizen as a failure	Overwhelmed by objectives
ZH29	H2_29	Implementation	Inconsistency	Kaizen as a failure	Same problems but different names
ZH20	H2_20	Implementation	Inconsistency	Kaizen as a failure	Sometimes doesn't work
ZH28	H2_28	Implementation	Inconsistency	Kaizen as a failure	There is no implementation
ZH18	H2_18	Implementation	Inconsistency	Kaizen as a failure	We try but it doesn't work
ZH19	H2_19	Implementation	Inconsistency	Now it works
ZH29	H2_29	Implementation	Inconsistency	Slow progress
ZH19	H2_19	Implementation	Inconsistency	Slow progress
ZH28	H2_28	Implementation	Inconsistency	Sometimes implementation successful
LU15	H1_15	Individual characteristics	Experience
LU15	H1_15	Individual characteristics	Experience
LU8	H1_8	Individual characteristics	Experience	Different perspective on Kaizen
LU8	H1_8	Individual characteristics	Experience	Different perspective on Kaizen
LU14	H1_14	Individual characteristics	Experience	Graduated nurses have experience
LU14	H1_14	Individual characteristics	Experience	Graduated nurses have experience
LU10	H1_10	Individual characteristics	Personality
ZH17	H2_17	Individual characteristics	Personality
ZH21	H2_21	Individual characteristics	Personality	Altruism	For the others	Care about the environment
LU11	H1_11	Individual characteristics	Personality	Altruism	For the others	Defending others
ZH21	H2_21	Individual characteristics	Personality	Altruism	For the others	Fair for the others
ZH30	H2_30	Individual characteristics	Personality	Altruism	For the others	For patients
ZH27	H2_27	Individual characteristics	Personality	Altruism	For the others	Give feedback
ZH18	H2_18	Individual characteristics	Personality	Altruism	Sense of justice	Say what is right
ZH29	H2_29	Individual characteristics	Personality	Altruism	Sense of justice	Say what is right
ZH18	H2_18	Individual characteristics	Personality	Altruism	Sense of justice	Something is not fair
ZH18	H2_18	Individual characteristics	Personality	Altruism	Sense of justice	Something isn't right
LU7	H1_7	Individual characteristics	Personality	Can't accept different opinions
ZH21	H2_21	Individual characteristics	Personality	Extroverted person	Authentic
ZH17	H2_17	Individual characteristics	Personality	Extroverted person	Authentic
ZH28	H2_28	Individual characteristics	Personality	Extroverted person	Direct person
ZH20	H2_20	Individual characteristics	Personality	Extroverted person	Direct person
ZH27	H2_27	Individual characteristics	Personality	Extroverted person	Direct person
ZH17	H2_17	Individual characteristics	Personality	Extroverted person	Direct person
ZH17	H2_17	Individual characteristics	Personality	Extroverted person	Dominant person
ZH17	H2_17	Individual characteristics	Personality	Extroverted person	Love challenges
LU13	H1_13	Individual characteristics	Personality	Extroverted person	Say it how it is
LU14	H1_14	Individual characteristics	Personality	Feel secure
LU14	H1_14	Individual characteristics	Personality	Feel secure
ZH21	H2_21	Individual characteristics	Personality	Honesty
LU15	H1_15	Individual characteristics	Personality	Honesty
ZH17	H2_17	Individual characteristics	Personality	Honesty	Don't need to pretend
ZH20	H2_20	Individual characteristics	Personality	Honesty	Don't need to pretend
ZH30	H2_30	Individual characteristics	Personality	Honesty	I always express my opinion
ZH27	H2_27	Individual characteristics	Personality	Honesty	I always express my opinion
LU10	H1_10	Individual characteristics	Personality	Honesty	I always express my opinion
LU12	H1_12	Individual characteristics	Personality	Honesty	I always express my opinion
LU12	H1_12	Individual characteristics	Personality	Honesty	I always express my opinion
ZH16	H2_16	Individual characteristics	Personality	Introverted person	Don't react
LU12	H1_12	Individual characteristics	Personality	Introverted person	Don't react
LU6	H1_6	Individual characteristics	Personality	Introverted person	Don't react
ZH27	H2_27	Individual characteristics	Personality	Introverted person	I am a cautious person
LU5	H1_5	Individual characteristics	Personality	Introverted person	I am a cautious person
LU6	H1_6	Individual characteristics	Personality	Introverted person	I am a cautious person
ZH17	H2_17	Individual characteristics	Personality	Make my life harder
LU6	H1_6	Individual characteristics	Personality	Need courage
LU14	H1_14	Individual characteristics	Personality	Need courage
LU11	H1_11	Individual characteristics	Personality	Need courage
LU11	H1_11	Individual characteristics	Personality	Need courage
ZH21	H2_21	Individual characteristics	Personality	Personal background
LU7	H1_7	Individual characteristics	Personality	Personal background
ZH19	H2_19	Individual characteristics	Personality	Personal background
LU11	H1_11	Individual characteristics	Personality	Personal background
LU11	H1_11	Individual characteristics	Personality	Personal background
LU7	H1_7	Individual characteristics	Personality	Personal background	Kept everything inside
LU11	H1_11	Individual characteristics	Personality	Personal background	Learnt to express my opinion
ZH19	H2_19	Individual characteristics	Personality	Personal background	Origin
LU10	H1_10	Individual characteristics	Personality	Personality
LU10	H1_10	Individual characteristics	Personality	Personality
ZH30	H2_30	Individual characteristics	Personality	Stubborn
LU12	H1_12	Individual characteristics	Personality	Unsecure
LU15	H1_15	Individual characteristics	Position
LU10	H1_10	Individual characteristics	Position
ZH17	H2_17	Individual characteristics	Position
LU15	H1_15	Individual characteristics	Position	FAGE more as assistant
LU15	H1_15	Individual characteristics	Position	Graduated nurses have more responsibilities
LU7	H1_7	Individual characteristics	Position	Students' participation influenced by low self-consideration	Anxiety	Fear of saying things
LU13	H1_13	Individual characteristics	Position	Students' participation influenced by low self-consideration	Anxiety	Fear of saying things
LU6	H1_6	Individual characteristics	Position	Students' participation influenced by low self-consideration	Anxiety	Fear of saying things
LU5	H1_5	Individual characteristics	Position	Students' participation influenced by low self-consideration	Anxiety	Few confidence
LU12	H1_12	Individual characteristics	Position	Students' participation influenced by low self-consideration	Anxiety	Few confidence
LU13	H1_13	Individual characteristics	Position	Students' participation influenced by low self-consideration	Anxiety	Few confidence
LU14	H1_14	Individual characteristics	Position	Students' participation influenced by low self-consideration	Anxiety	Few confidence
LU13	H1_13	Individual characteristics	Position	Students' participation influenced by low self-consideration	Anxiety	Few confidence
LU5	H1_5	Individual characteristics	Position	Students' participation influenced by low self-consideration	Anxiety	Few confidence
LU13	H1_13	Individual characteristics	Position	Students' participation influenced by low self-consideration	Anxiety	Few confidence	Obstacle
LU13	H1_13	Individual characteristics	Position	Students' participation influenced by low self-consideration	Anxiety	Not enough knowledge
LU15	H1_15	Individual characteristics	Position	Students' participation influenced by low self-consideration	At the beginning concerned with myself
LU12	H1_12	Individual characteristics	Position	Students' participation influenced by low self-consideration	Fear of the person
LU6	H1_6	Individual characteristics	Position	Students' participation influenced by low self-consideration	Financial stability
LU5	H1_5	Individual characteristics	Position	Students' participation influenced by low self-consideration	Important to feel considered as student
LU12	H1_12	Individual characteristics	Position	Students' participation influenced by low self-consideration	Low self-consideration
LU6	H1_6	Individual characteristics	Position	Students' participation influenced by low self-consideration	Not regularly in the ward
LU6	H1_6	Individual characteristics	Position	Students' participation influenced by low self-consideration	Not regularly in the ward
ZH16	H2_16	Individual characteristics	Position	Students' participation influenced by low self-consideration	Not regularly in the ward
ZH27	H2_27	Individual characteristics	Position	Students' participation influenced by low self-consideration	Not regularly in the ward
ZH27	H2_27	Individual characteristics	Position	Students' participation influenced by low self-consideration	Not regularly in the ward
LU9	H1_9	Individual characteristics	Position	Students' participation influenced by low self-consideration	Not regularly in the ward	Don't remember which problems
ZH16	H2_16	Individual characteristics	Position	Students' participation influenced by low self-consideration	Not regularly in the ward	Less interest
LU14	H1_14	Individual characteristics	Position	Students' participation influenced by low self-consideration	Students are a resource
LU10	H1_10	Individual characteristics	Tenure
ZH17	H2_17	Individual characteristics	Tenure	I am new
ZH30	H2_30	Individual characteristics	Tenure	I am new
ZH17	H2_17	Individual characteristics	Tenure	I am new
ZH19	H2_19	Individual characteristics	Tenure	I am new
ZH27	H2_27	Individual characteristics	Tenure	I am new
ZH17	H2_17	Individual characteristics	Tenure	I am new
ZH27	H2_27	Individual characteristics	Tenure	I am new
LU9	H1_9	Individual characteristics	Tenure	Mumble
LU15	H1_15	Individual characteristics	Tenure	Own perception as younger
LU15	H1_15	Individual characteristics	Tenure	Own perception as younger
LU5	H1_5	Individual characteristics	Tenure	Own perception as younger
LU11	H1_11	Individual characteristics	Tenure	Soon retired
ZH21	H2_21	Individual characteristics	Type of contract
LU7	H1_7	Job characteristics	Autonomy as recognized precondition in nursing	Don't like taking orders
LU12	H1_12	Job characteristics	Autonomy as recognized precondition in nursing	Perceive importance of autonomy for managers
LU14	H1_14	Job characteristics	Autonomy as recognized precondition in nursing	Perceive importance of autonomy for managers
LU7	H1_7	Job characteristics	Autonomy as recognized precondition in nursing	Perceive importance of autonomy for managers
LU5	H1_5	Job characteristics	Autonomy as recognized precondition in nursing	Perceive importance of autonomy for managers
ZH18	H2_18	Job characteristics	Autonomy as recognized precondition in nursing	Perceive importance of autonomy for managers
LU3	H1_3	Job characteristics	Autonomy as recognized precondition in nursing	Perceive importance of autonomy for managers
LU15	H1_15	Job characteristics	Autonomy as recognized precondition in nursing	Perceive importance of autonomy for managers
ZH30	H2_30	Job characteristics	Autonomy as recognized precondition in nursing	Perceive importance of autonomy for managers
LU8	H1_8	Job characteristics	Autonomy as recognized precondition in nursing	Perceive importance of autonomy for managers
LU13	H1_13	Job characteristics	Autonomy as recognized precondition in nursing	Perceive importance of autonomy for managers
ZH29	H2_29	Job characteristics	Autonomy as recognized precondition in nursing	Perceive importance of autonomy for managers
LU1	H1_1	Job characteristics	Autonomy as recognized precondition in nursing	Perceive importance of autonomy for managers
ZH27	H2_27	Job characteristics	Autonomy as recognized precondition in nursing	Perceive importance of autonomy for managers
LU4	H1_4	Job characteristics	Autonomy as recognized precondition in nursing	Perceive importance of autonomy for managers
LU2	H1_2	Job characteristics	Autonomy as recognized precondition in nursing	Perceive importance of autonomy for managers
ZH20	H2_20	Job characteristics	Autonomy as recognized precondition in nursing	Perceive importance of autonomy for managers
ZH21	H2_21	Job characteristics	Autonomy as recognized precondition in nursing	Perceive importance of autonomy for managers
LU9	H1_9	Job characteristics	Autonomy as recognized precondition in nursing	Perceive importance of autonomy for managers
LU12	H1_12	Job characteristics	Autonomy as recognized precondition in nursing	Perceive importance of autonomy for managers	Autonomy is precondition in nursing
ZH29	H2_29	Job characteristics	Autonomy as recognized precondition in nursing	Perceive importance of autonomy for managers	More workload without autonomy
LU1	H1_1	Job characteristics	Autonomy as recognized precondition in nursing	Perceive importance of autonomy for managers	More workload without autonomy
ZH20	H2_20	Job characteristics	Autonomy as recognized precondition in nursing	Perceive importance of autonomy for managers	Own responsibility
LU14	H1_14	Job characteristics	Autonomy as recognized precondition in nursing	Perceive importance of autonomy for managers	Own responsibility
LU7	H1_7	Job characteristics	Autonomy as recognized precondition in nursing	Perceive importance of autonomy for managers	Task delegation
ZH18	H2_18	Job characteristics	Autonomy as recognized precondition in nursing	Perceive importance of autonomy for managers	Task delegation
ZH28	H2_28	Job characteristics	Autonomy as recognized precondition in nursing	Perceive importance of autonomy for managers	Trust in employees
LU3	H1_3	Job characteristics	Autonomy as recognized precondition in nursing	Perceive importance of autonomy for managers	Trust in employees
LU8	H1_8	Job characteristics	Autonomy as recognized precondition in nursing	Perceive importance of autonomy for managers	Trust in employees
LU9	H1_9	Job characteristics	Autonomy as recognized precondition in nursing	Perceive importance of autonomy for managers	Trust in employees
LU15	H1_15	Job characteristics	Autonomy as recognized precondition in nursing	Perceive importance of autonomy for managers	Would be dangerous for patients
ZH28	H2_28	Job characteristics	Autonomy as recognized precondition in nursing	Perceived autonomy form employees
ZH21	H2_21	Job characteristics	Autonomy as recognized precondition in nursing	Perceived autonomy form employees
LU6	H1_6	Job characteristics	Autonomy as recognized precondition in nursing	Perceived autonomy form employees
LU13	H1_13	Job characteristics	Autonomy as recognized precondition in nursing	Perceived autonomy form employees
LU8	H1_8	Job characteristics	Autonomy as recognized precondition in nursing	Perceived autonomy form employees
LU15	H1_15	Job characteristics	Autonomy as recognized precondition in nursing	Perceived autonomy form employees
ZH29	H2_29	Job characteristics	Autonomy as recognized precondition in nursing	Perceived autonomy form employees
LU1	H1_1	Job characteristics	Autonomy as recognized precondition in nursing	Perceived autonomy form employees
LU2	H1_2	Job characteristics	Autonomy as recognized precondition in nursing	Perceived autonomy form employees
LU3	H1_3	Job characteristics	Autonomy as recognized precondition in nursing	Perceived autonomy form employees
LU4	H1_4	Job characteristics	Autonomy as recognized precondition in nursing	Perceived autonomy form employees
ZH18	H2_18	Job characteristics	Autonomy as recognized precondition in nursing	Perceived autonomy form employees
ZH20	H2_20	Job characteristics	Autonomy as recognized precondition in nursing	Perceived autonomy form employees
ZH30	H2_30	Job characteristics	Autonomy as recognized precondition in nursing	Perceived autonomy form employees
LU9	H1_9	Job characteristics	Autonomy as recognized precondition in nursing	Perceived autonomy form employees
LU10	H1_10	Job characteristics	Autonomy as recognized precondition in nursing	Perceived autonomy form employees
LU12	H1_12	Job characteristics	Autonomy as recognized precondition in nursing	Perceived autonomy form employees	Autonomy comes with learning
ZH21	H2_21	Job characteristics	Communication essential in nursing	Different information flows	Horizontal information exchange	Clarify things each other
LU2	H1_2	Job characteristics	Communication essential in nursing	Different information flows	Horizontal information exchange	Meeting with other head nurses
LU2	H1_2	Job characteristics	Communication essential in nursing	Different information flows	Horizontal information exchange	Meeting with other head nurses
LU8	H1_8	Job characteristics	Communication essential in nursing	Different information flows	Horizontal information exchange	Meeting with team
LU11	H1_11	Job characteristics	Communication essential in nursing	Different information flows	Horizontal information exchange	Meeting with team
LU13	H1_13	Job characteristics	Communication essential in nursing	Different information flows	Horizontal information exchange	Meeting with team
LU6	H1_6	Job characteristics	Communication essential in nursing	Different information flows	Horizontal information exchange	Meeting with team
LU5	H1_5	Job characteristics	Communication essential in nursing	Different information flows	Horizontal information exchange	Meeting with team
LU10	H1_10	Job characteristics	Communication essential in nursing	Different information flows	Horizontal information exchange	Meeting with team
LU5	H1_5	Job characteristics	Communication essential in nursing	Different information flows	Horizontal information exchange	Meeting with team
LU2	H1_2	Job characteristics	Communication essential in nursing	Different information flows	Horizontal information exchange	Meeting with team
LU11	H1_11	Job characteristics	Communication essential in nursing	Different information flows	Horizontal information exchange	Meeting with team
LU5	H1_5	Job characteristics	Communication essential in nursing	Different information flows	Horizontal information exchange	Meeting with team
LU12	H1_12	Job characteristics	Communication essential in nursing	Different information flows	Horizontal information exchange	Meeting with team
ZH16	H2_16	Job characteristics	Communication essential in nursing	Different information flows	Horizontal information exchange	Meeting with team
ZH21	H2_21	Job characteristics	Communication essential in nursing	Different information flows	Horizontal information exchange	Open communication in team
ZH28	H2_28	Job characteristics	Communication essential in nursing	Different information flows	Horizontal information exchange	Shift hangover
ZH16	H2_16	Job characteristics	Communication essential in nursing	Different information flows	Horizontal information exchange	Shift hangover
ZH27	H2_27	Job characteristics	Communication essential in nursing	Different information flows	Horizontal information exchange	Shift hangover
LU2	H1_2	Job characteristics	Communication essential in nursing	Different information flows	Horizontal information exchange	Shift hangover
ZH20	H2_20	Job characteristics	Communication essential in nursing	Different information flows	Horizontal information exchange	Shift hangover
ZH20	H2_20	Job characteristics	Communication essential in nursing	Different information flows	Horizontal information exchange	Shift hangover
LU12	H1_12	Job characteristics	Communication essential in nursing	Different information flows	Horizontal information exchange	Shift hangover
LU14	H1_14	Job characteristics	Communication essential in nursing	Different information flows	Horizontal information exchange	Shift hangover
LU12	H1_12	Job characteristics	Communication essential in nursing	Different information flows	Horizontal information exchange	Shift hangover
ZH21	H2_21	Job characteristics	Communication essential in nursing	Different information flows	Horizontal information exchange	Update each other
LU8	H1_8	Job characteristics	Communication essential in nursing	Different information flows	Individual information	Documenting
LU7	H1_7	Job characteristics	Communication essential in nursing	Different information flows	Individual information	Documenting
ZH21	H2_21	Job characteristics	Communication essential in nursing	Different information flows	Individual information	Documenting
LU6	H1_6	Job characteristics	Communication essential in nursing	Different information flows	Individual information	Documenting
LU3	H1_3	Job characteristics	Communication essential in nursing	Different information flows	Individual information	Documenting
LU12	H1_12	Job characteristics	Communication essential in nursing	Different information flows	Individual information	Documenting
LU4	H1_4	Job characteristics	Communication essential in nursing	Different information flows	Individual information	Documenting
LU11	H1_11	Job characteristics	Communication essential in nursing	Different information flows	Individual information	Documenting
LU12	H1_12	Job characteristics	Communication essential in nursing	Different information flows	Individual information	Documenting
LU9	H1_9	Job characteristics	Communication essential in nursing	Different information flows	Individual information	Documenting
LU5	H1_5	Job characteristics	Communication essential in nursing	Different information flows	Individual information	Documenting
LU3	H1_3	Job characteristics	Communication essential in nursing	Different information flows	Individual information	Documenting
ZH21	H2_21	Job characteristics	Communication essential in nursing	Different information flows	Individual information	Documenting
LU15	H1_15	Job characteristics	Communication essential in nursing	Different information flows	Individual information	Documenting
LU13	H1_13	Job characteristics	Communication essential in nursing	Different information flows	Individual information	Documenting
LU15	H1_15	Job characteristics	Communication essential in nursing	Different information flows	Individual information	Documenting
LU1	H1_1	Job characteristics	Communication essential in nursing	Different information flows	Individual information	Documenting
LU2	H1_2	Job characteristics	Communication essential in nursing	Different information flows	Individual information	Documenting
LU12	H1_12	Job characteristics	Communication essential in nursing	Different information flows	Individual information	Documenting
LU8	H1_8	Job characteristics	Communication essential in nursing	Different information flows	Individual information	Documenting
ZH19	H2_19	Job characteristics	Communication essential in nursing	Different information flows	Individual information	Familiarize with cases
ZH30	H2_30	Job characteristics	Communication essential in nursing	Different information flows	Individual information	Familiarize with cases
LU11	H1_11	Job characteristics	Communication essential in nursing	Different information flows	Individual information	Familiarize with cases
LU12	H1_12	Job characteristics	Communication essential in nursing	Different information flows	Individual information	Familiarize with cases
LU5	H1_5	Job characteristics	Communication essential in nursing	Different information flows	Individual information	Familiarize with cases
LU12	H1_12	Job characteristics	Communication essential in nursing	Different information flows	Individual information	Familiarize with cases
LU13	H1_13	Job characteristics	Communication essential in nursing	Different information flows	Individual information	Familiarize with cases
ZH16	H2_16	Job characteristics	Communication essential in nursing	Different information flows	Individual information	Familiarize with cases
LU15	H1_15	Job characteristics	Communication essential in nursing	Different information flows	Individual information	Familiarize with cases
LU8	H1_8	Job characteristics	Communication essential in nursing	Different information flows	Individual information	Familiarize with cases
ZH21	H2_21	Job characteristics	Communication essential in nursing	Different information flows	Individual information	Familiarize with cases
LU6	H1_6	Job characteristics	Communication essential in nursing	Different information flows	Individual information	Familiarize with cases
ZH27	H2_27	Job characteristics	Communication essential in nursing	Different information flows	Individual information	Familiarize with cases
LU2	H1_2	Job characteristics	Communication essential in nursing	Different information flows	Individual information	Familiarize with cases
LU14	H1_14	Job characteristics	Communication essential in nursing	Different information flows	Individual information	Familiarize with cases
ZH21	H2_21	Job characteristics	Communication essential in nursing	Different information flows	Individual information	Familiarize with cases
LU4	H1_4	Job characteristics	Communication essential in nursing	Different information flows	Individual information	Familiarize with cases
LU3	H1_3	Job characteristics	Communication essential in nursing	Different information flows	Individual information	Familiarize with cases
ZH21	H2_21	Job characteristics	Communication essential in nursing	Different information flows	Individual information	Want to stay update
LU2	H1_2	Job characteristics	Communication essential in nursing	Different information flows	Vertical information exchange	Email checking
ZH17	H2_17	Job characteristics	Communication essential in nursing	Different information flows	Vertical information exchange	Email checking
LU5	H1_5	Job characteristics	Communication essential in nursing	Different information flows	Vertical information exchange	Email to nurses
ZH17	H2_17	Job characteristics	Communication essential in nursing	Different information flows	Vertical information exchange	HN look for dialogue
ZH19	H2_19	Job characteristics	Communication essential in nursing	Different information flows	Vertical information exchange	Information flow through head nurse
ZH17	H2_17	Job characteristics	Communication essential in nursing	Different information flows	Vertical information exchange	Information flow through head nurse
ZH17	H2_17	Job characteristics	Communication essential in nursing	Different information flows	Vertical information exchange	Information flow through head nurse
ZH21	H2_21	Job characteristics	Communication essential in nursing	Different information flows	Vertical information exchange	Informing patients
LU12	H1_12	Job characteristics	Communication essential in nursing	Different information flows	Vertical information exchange	Informing patients
ZH18	H2_18	Job characteristics	Communication essential in nursing	Different information flows	Vertical information exchange	Informing staff about changes
ZH17	H2_17	Job characteristics	Communication essential in nursing	Different information flows	Vertical information exchange	Informing staff about changes
LU9	H1_9	Job characteristics	Daily organization	Coordination
LU2	H1_2	Job characteristics	Daily organization	Coordination
ZH16	H2_16	Job characteristics	Daily organization	Coordination
LU13	H1_13	Job characteristics	Daily organization	Coordination
LU5	H1_5	Job characteristics	Daily organization	Coordination
LU2	H1_2	Job characteristics	Daily organization	Coordination
LU11	H1_11	Job characteristics	Daily organization	Coordination
LU15	H1_15	Job characteristics	Daily organization	Coordination
LU9	H1_9	Job characteristics	Daily organization	Coordination
ZH19	H2_19	Job characteristics	Daily organization	Coordination
LU12	H1_12	Job characteristics	Daily organization	Coordination
LU8	H1_8	Job characteristics	Daily organization	Coordination
LU11	H1_11	Job characteristics	Daily organization	Coordination
LU2	H1_2	Job characteristics	Daily organization	Planning
ZH17	H2_17	Job characteristics	Daily organization	Planning
LU11	H1_11	Job characteristics	Daily organization	Planning
LU11	H1_11	Job characteristics	Daily organization	Planning
ZH17	H2_17	Job characteristics	Daily organization	Planning
LU12	H1_12	Job characteristics	Daily organization	Planning
ZH17	H2_17	Job characteristics	Daily organization	Planning
LU11	H1_11	Job characteristics	Daily organization	Planning
LU2	H1_2	Job characteristics	Daily organization	Planning
LU2	H1_2	Job characteristics	Daily organization	Planning
LU8	H1_8	Job characteristics	Daily organization	Planning
LU9	H1_9	Job characteristics	Daily organization	Work according to own competences
ZH18	H2_18	Job characteristics	Daily organization	Work according to own competences
LU9	H1_9	Job characteristics	Daily organization	Work according to own competences
LU2	H1_2	Job characteristics	Daily organization	Work according to own competences
ZH27	H2_27	Job characteristics	Daily organization	Work according to own competences
ZH27	H2_27	Job characteristics	Dynamism of work context	DRG
ZH17	H2_17	Job characteristics	Dynamism of work context	Structural changes take time
ZH21	H2_21	Job characteristics	Dynamism of work context	Things change fast
ZH21	H2_21	Job characteristics	Dynamism of work context	Things change fast
ZH30	H2_30	Job characteristics	Feeling of responsibility	Autonomy
LU13	H1_13	Job characteristics	Feeling of responsibility	I represent the hospital
LU2	H1_2	Job characteristics	Feeling of responsibility	I represent the hospital
ZH30	H2_30	Job characteristics	Feeling of responsibility	I represent the hospital
ZH16	H2_16	Job characteristics	Feeling of responsibility	Many responsibilities
LU1	H1_1	Job characteristics	Feeling of responsibility	Nurses are a big part of the hospital
LU14	H1_14	Job characteristics	Feeling of responsibility	Providing high quality nursing care
ZH19	H2_19	Job characteristics	Feeling of responsibility	Providing high quality nursing care
LU4	H1_4	Job characteristics	Feeling of responsibility	Providing high quality nursing care
ZH21	H2_21	Job characteristics	Feeling of responsibility	Providing high quality nursing care
ZH27	H2_27	Job characteristics	Feeling of responsibility	Providing high quality nursing care
LU4	H1_4	Job characteristics	Feeling of responsibility	Providing high quality nursing care
ZH19	H2_19	Job characteristics	Feeling of responsibility	Providing high quality nursing care
LU5	H1_5	Job characteristics	Feeling of responsibility	Providing high quality nursing care
LU12	H1_12	Job characteristics	Feeling of responsibility	Providing high quality nursing care
ZH30	H2_30	Job characteristics	Feeling of responsibility	Responsible for high quality
ZH17	H2_17	Job characteristics	Nurse position as important ressource for improving	Employees' requests should be considered
ZH27	H2_27	Job characteristics	Nurse position as important ressource for improving	Employees' requests should be considered
ZH17	H2_17	Job characteristics	Nurse position as important ressource for improving	Employees' requests should be considered
ZH27	H2_27	Job characteristics	Nurse position as important ressource for improving	Employees' requests should be considered
ZH17	H2_17	Job characteristics	Nurse position as important ressource for improving	Employees' requests should be considered	Chiefs do too little
ZH17	H2_17	Job characteristics	Nurse position as important ressource for improving	Employees' requests should be considered	Chiefs do too little
ZH17	H2_17	Job characteristics	Nurse position as important ressource for improving	Employees' requests should be considered	Feedback from the top needed
ZH19	H2_19	Job characteristics	Nurse position as important ressource for improving	Employees' requests should be considered	Feedback from the top needed
ZH17	H2_17	Job characteristics	Nurse position as important ressource for improving	Employees' requests should be considered	Requests not always considered
ZH17	H2_17	Job characteristics	Nurse position as important ressource for improving	Employees' requests should be considered	Requests not always considered
LU5	H1_5	Job characteristics	Nurse position as important ressource for improving	Nurses' closeness to daily problems
ZH27	H2_27	Job characteristics	Nurse position as important ressource for improving	Nurses' closeness to daily problems
LU4	H1_4	Job characteristics	Nurse position as important ressource for improving	Nurses' closeness to daily problems
ZH20	H2_20	Job characteristics	Nurse position as important ressource for improving	Nurses' closeness to daily problems
LU4	H1_4	Job characteristics	Nurse position as important ressource for improving	Nurses' closeness to daily problems
LU9	H1_9	Job characteristics	Nurse position as important ressource for improving	Nurses' closeness to daily problems
LU8	H1_8	Job characteristics	Nurse position as important ressource for improving	Nurses' closeness to daily problems
LU9	H1_9	Job characteristics	Nurse position as important ressource for improving	Nurses' closeness to daily problems
LU15	H1_15	Job characteristics	Nurse position as important ressource for improving	Nurses' closeness to daily problems
LU15	H1_15	Job characteristics	Nurse position as important ressource for improving	Nurses' closeness to daily problems
LU3	H1_3	Job characteristics	Nurse position as important ressource for improving	Nurses' closeness to daily problems
LU3	H1_3	Job characteristics	Nurse position as important ressource for improving	Nurses' closeness to daily problems
LU7	H1_7	Job characteristics	Nurse position as important ressource for improving	Nurses' closeness to daily problems
LU3	H1_3	Job characteristics	Nurse position as important ressource for improving	Nurses' closeness to daily problems
LU7	H1_7	Job characteristics	Nurse position as important ressource for improving	Nurses' closeness to daily problems	Distance of management from wards
LU9	H1_9	Job characteristics	Nurse position as important ressource for improving	Nurses' closeness to daily problems	Distance of management from wards
LU8	H1_8	Job characteristics	Nurse position as important ressource for improving	Nurses' closeness to daily problems	Distance of management from wards
ZH19	H2_19	Job characteristics	Nurse position as important ressource for improving	Nurses' closeness to daily problems	Employees noticed the problem
LU3	H1_3	Job characteristics	Nurse position as important ressource for improving	Nurses' closeness to daily problems	Employees noticed the problem
LU2	H1_2	Job characteristics	Nurse position as important ressource for improving	Nurses' closeness to daily problems	Employees noticed the problem
LU3	H1_3	Job characteristics	Nurse position as important ressource for improving	Nurses' closeness to daily problems	Employees noticed the problem
LU1	H1_1	Job characteristics	Nurse position as important ressource for improving	Nurses' closeness to daily problems	Employees noticed the problem
ZH19	H2_19	Job characteristics	Nurse position as important ressource for improving	Nurses' closeness to daily problems	Employees noticed the problem	Students noticed the problem
LU7	H1_7	Job characteristics	Nurse position as important ressource for improving	Nurses' closeness to daily problems	Nurses are practice-oriented
LU9	H1_9	Job characteristics	Nurse position as important ressource for improving	Nurses' closeness to daily problems	Theory and practice are different
LU8	H1_8	Job characteristics	Nurse position as important ressource for improving	Nurses' opinions are very important
ZH16	H2_16	Job characteristics	Nurse position as important ressource for improving	Nurses' opinions are very important
LU12	H1_12	Job characteristics	Nurse position as important ressource for improving	Nurses' opinions are very important
ZH20	H2_20	Job characteristics	Nurse position as important ressource for improving	Nurses' opinions are very important
LU1	H1_1	Job characteristics	Nurse position as important ressource for improving	Nurses' opinions are very important
LU13	H1_13	Job characteristics	Nurse position as important ressource for improving	Nurses' opinions are very important
LU14	H1_14	Job characteristics	Nurse position as important ressource for improving	Nurses' opinions are very important
LU4	H1_4	Job characteristics	Nurse position as important ressource for improving	Nurses' opinions are very important
LU7	H1_7	Job characteristics	Nurse position as important ressource for improving	Nurses' opinions are very important
ZH28	H2_28	Job characteristics	Nurse position as important ressource for improving	Nurses' opinions are very important
LU4	H1_4	Job characteristics	Nurse position as important ressource for improving	Nurses' opinions are very important
LU3	H1_3	Job characteristics	Nurse position as important ressource for improving	Nurses' opinions are very important
LU3	H1_3	Job characteristics	Nurse position as important ressource for improving	Nurses' opinions are very important
LU1	H1_1	Job characteristics	Nurse position as important ressource for improving	Opinions' equality	Nurses' opinions not lower than those of doctors
LU2	H1_2	Job characteristics	Nurse position as important ressource for improving	Opinions' equality	Nurses' opinions not lower than those of doctors
LU5	H1_5	Job characteristics	Nurse position as important ressource for improving	Opinions' equality	Nurses' opinions not lower than those of doctors
LU4	H1_4	Job characteristics	Nurse position as important ressource for improving	Opinions' equality	Nurses' opinions not lower than those of doctors
LU4	H1_4	Job characteristics	Nurse position as important ressource for improving	Opinions' equality	Nurses' opinions not lower than those of doctors
LU5	H1_5	Job characteristics	Nurse position as important ressource for improving	Opinions' equality	Opinion of head nurses is not higher
ZH27	H2_27	Job characteristics	Nursing as team job	Cohesion and happiness of the team
LU3	H1_3	Job characteristics	Nursing as team job	Cohesion and happiness of the team
LU11	H1_11	Job characteristics	Nursing as team job	Collaboration
LU5	H1_5	Job characteristics	Nursing as team job	Collaboration
ZH18	H2_18	Job characteristics	Nursing as team job	Collaboration
LU11	H1_11	Job characteristics	Nursing as team job	Collaboration
LU5	H1_5	Job characteristics	Nursing as team job	Collaboration
LU5	H1_5	Job characteristics	Nursing as team job	Collaboration
ZH20	H2_20	Job characteristics	Nursing as team job	Everyone is important for the ward
ZH17	H2_17	Job characteristics	Nursing as team job	Interdisciplinary team supportive
LU8	H1_8	Job characteristics	Nursing as team job	Interdisciplinary team supportive	Logistics service
LU10	H1_10	Job characteristics	Nursing as team job	Need to have same goals
LU13	H1_13	Job characteristics	Nursing as team job	Respect each other
LU13	H1_13	Job characteristics	Nursing as team job	Speak free with everyone
LU11	H1_11	Job characteristics	Nursing as team job	Support each other
LU9	H1_9	Job characteristics	Nursing as team job	Support each other
ZH18	H2_18	Job characteristics	Nursing as team job	Support each other
ZH19	H2_19	Job characteristics	Nursing as team job	Support each other
LU5	H1_5	Job characteristics	Nursing as team job	Support to students
ZH16	H2_16	Job characteristics	Nursing as team job	Support to students
LU12	H1_12	Job characteristics	Nursing as team job	Support to students
LU5	H1_5	Job characteristics	Nursing as team job	Support to students
ZH16	H2_16	Job characteristics	Nursing as team job	Support to students
ZH16	H2_16	Job characteristics	Nursing as team job	Support to students
LU12	H1_12	Job characteristics	Nursing as team job	Support to students
ZH16	H2_16	Job characteristics	Nursing as team job	Support to students
LU13	H1_13	Job characteristics	Nursing as team job	Support to students
ZH16	H2_16	Job characteristics	Nursing as team job	Support to students
ZH19	H2_19	Job characteristics	Nursing as team job	Support to students
ZH27	H2_27	Job characteristics	Nursing as team job	Support to students
LU5	H1_5	Job characteristics	Nursing as team job	Support to students
ZH20	H2_20	Job characteristics	Nursing as team job	Support to students
LU6	H1_6	Job characteristics	Nursing as team job	Support to students
LU6	H1_6	Job characteristics	Nursing as team job	Support to students
LU2	H1_2	Job characteristics	Nursing as team job	Support to students
LU6	H1_6	Job characteristics	Nursing as team job	Support to students
ZH27	H2_27	Job characteristics	Nursing as team job	Team belongingness	Accepted in team
ZH30	H2_30	Job characteristics	Nursing as team job	Team belongingness	Eat together
ZH16	H2_16	Job characteristics	Nursing as team job	Team belongingness	Feel considered from others
ZH27	H2_27	Job characteristics	Nursing as team job	Team belongingness	Integration
ZH18	H2_18	Job characteristics	Nursing as team job	Team belongingness	Integration
LU12	H1_12	Job characteristics	Nursing as team job	Team belongingness	Integration
LU8	H1_8	Job characteristics	Nursing as team job	Team belongingness	Know each other
LU11	H1_11	Job characteristics	Nursing as team job	Team belongingness	Know each other
LU11	H1_11	Job characteristics	Nursing as team job	Team belongingness	Know each other
LU7	H1_7	Job characteristics	Nursing as team job	Team belongingness	Know each other
LU15	H1_15	Job characteristics	Nursing as team job	Team belongingness	Know each other
ZH19	H2_19	Job characteristics	Nursing as team job	Team belongingness	Know each other
LU9	H1_9	Job characteristics	Nursing as team job	Team belongingness	No discrimination
LU13	H1_13	Job characteristics	Nursing as team job	Team belongingness	Say hello
ZH29	H2_29	Job characteristics	Nursing as team job	They don't belong to us
LU6	H1_6	Job characteristics	Nursing as team job	We work as a team
ZH30	H2_30	Job characteristics	Nursing as team job	We work as a team
ZH18	H2_18	Job characteristics	Nursing as team job	We work as a team
LU10	H1_10	Job characteristics	Nursing as team job	We work as a team
LU13	H1_13	Job characteristics	Nursing as team job	We work as a team
ZH18	H2_18	Job characteristics	Nursing as team job	Work climate very important in our job
ZH30	H2_30	Job characteristics	Nursing is a hard job	Cannot make mistakes
ZH19	H2_19	Job characteristics	Nursing is a hard job	Chaotic
ZH21	H2_21	Job characteristics	Nursing is a hard job	Complex patients
ZH30	H2_30	Job characteristics	Nursing is a hard job	Head full
LU8	H1_8	Job characteristics	Nursing is a hard job	It's a long day
ZH16	H2_16	Job characteristics	Nursing is a hard job	Lack of time
ZH16	H2_16	Job characteristics	Nursing is a hard job	Lack of time
ZH16	H2_16	Job characteristics	Nursing is a hard job	Lack of time
LU9	H1_9	Job characteristics	Nursing is a hard job	Lack of time
ZH20	H2_20	Job characteristics	Nursing is a hard job	Lack of time
LU14	H1_14	Job characteristics	Nursing is a hard job	Mix of knowledge and experience
ZH21	H2_21	Job characteristics	Nursing is a hard job	Pressure
ZH28	H2_28	Job characteristics	Nursing is a hard job	Too much workload
LU8	H1_8	Job characteristics	Nursing is a hard job	Too much workload
ZH16	H2_16	Job characteristics	Nursing is a hard job	Too much workload
LU11	H1_11	Job characteristics	Nursing is a hard job	Too much workload
ZH16	H2_16	Job characteristics	Nursing is a hard job	Too much workload
LU8	H1_8	Job characteristics	Nursing is a hard job	Too much workload
ZH28	H2_28	Job characteristics	Nursing is a hard job	Very strenuous
ZH19	H2_19	Job characteristics	Nursing is a hard job	Very strenuous
ZH28	H2_28	Job characteristics	Nursing is a hard job	Very strenuous
ZH30	H2_30	Job characteristics	Nursing is a hard job	Very strenuous
ZH28	H2_28	Job characteristics	Nursing is a hard job	Very strenuous
ZH20	H2_20	Job characteristics	Nursing is a hard job	Very strenuous
ZH28	H2_28	Job characteristics	Nursing is a hard job	Very strenuous
ZH17	H2_17	Job characteristics	Nursing is a hard job	Work hard
LU2	H1_2	Job characteristics	Patient in the center	Context of social services
LU6	H1_6	Job characteristics	Patient in the center	Context of social services
LU2	H1_2	Job characteristics	Patient in the center	Context of social services
LU5	H1_5	Job characteristics	Patient in the center	Context of social services
ZH17	H2_17	Job characteristics	Patient in the center	Context of social services
LU11	H1_11	Job characteristics	Patient in the center	Context of social services	Human beings
LU12	H1_12	Job characteristics	Patient in the center	Context of social services	Human beings
LU4	H1_4	Job characteristics	Patient in the center	Patients' happiness as ultimate scope
LU15	H1_15	Job characteristics	Patient in the center	Patients' happiness as ultimate scope
ZH20	H2_20	Job characteristics	Patient in the center	Patients' happiness as ultimate scope
LU14	H1_14	Job characteristics	Patient in the center	Patients' happiness as ultimate scope
LU5	H1_5	Job characteristics	Patient in the center	Patients' happiness as ultimate scope
LU9	H1_9	Job characteristics	Patient in the center	Patients' happiness as ultimate scope
LU8	H1_8	Job characteristics	Patient in the center	Patients' happiness as ultimate scope
LU12	H1_12	Job characteristics	Patient in the center	Patients' happiness as ultimate scope
LU1	H1_1	Job characteristics	Patient in the center	Patients' happiness as ultimate scope	That the patient can come back again
ZH21	H2_21	Job characteristics	Patient in the center	Patients perceive improvements
LU1	H1_1	Job characteristics	Patient in the center	Patients' request
LU11	H1_11	Job characteristics	Patient in the center	Patients' safety
ZH19	H2_19	Job characteristics	Patient in the center	Patients' safety
LU12	H1_12	Job characteristics	Patient in the center	Patients' safety
LU6	H1_6	Job characteristics	Patient in the center	Staff's mood influences patients
LU4	H1_4	Job characteristics	Patient in the center	Staff's mood influences patients
LU6	H1_6	Job characteristics	Patient in the center	Staff's mood influences patients
LU6	H1_6	Job characteristics	Patient in the center	Staff's mood influences patients
LU13	H1_13	Job characteristics	Patient in the center	Staff's mood influences patients
LU12	H1_12	Job characteristics	Patient in the center	Staff's mood influences patients
LU9	H1_9	Job characteristics	Patient in the center	Staff's mood influences patients
LU4	H1_4	Job characteristics	Patient in the center	We are there for patients
ZH30	H2_30	Job characteristics	Patient in the center	We are there for patients
LU14	H1_14	Job characteristics	Varying daily work/routine	Different workflow
LU2	H1_2	Job characteristics	Varying daily work/routine	Different workflow
LU1	H1_1	Job characteristics	Varying daily work/routine	Different workflow
LU10	H1_10	Job characteristics	Varying daily work/routine	Different workflow
ZH19	H2_19	Job characteristics	Varying daily work/routine	Different workflow
LU11	H1_11	Job characteristics	Varying daily work/routine	Different workflow
ZH17	H2_17	Job characteristics	Varying daily work/routine	Different workflow
LU8	H1_8	Job characteristics	Varying daily work/routine	Different workflow
ZH28	H2_28	Job characteristics	Varying daily work/routine	Different workflow
ZH28	H2_28	Job characteristics	Varying daily work/routine	Night shift is different
LU6	H1_6	Job characteristics	Varying daily work/routine	Sequence of different care-related tasks
ZH18	H2_18	Job characteristics	Varying daily work/routine	Sequence of different care-related tasks
LU8	H1_8	Job characteristics	Varying daily work/routine	Sequence of different care-related tasks
LU6	H1_6	Job characteristics	Varying daily work/routine	Sequence of different care-related tasks
LU5	H1_5	Job characteristics	Varying daily work/routine	Sequence of different care-related tasks
LU4	H1_4	Job characteristics	Varying daily work/routine	Sequence of different care-related tasks
LU8	H1_8	Job characteristics	Varying daily work/routine	Sequence of different care-related tasks
LU8	H1_8	Job characteristics	Varying daily work/routine	Sequence of different care-related tasks
LU13	H1_13	Job characteristics	Varying daily work/routine	Sequence of different care-related tasks
LU13	H1_13	Job characteristics	Varying daily work/routine	Sequence of different care-related tasks
ZH21	H2_21	Job characteristics	Varying daily work/routine	Sequence of different care-related tasks
LU9	H1_9	Job characteristics	Varying daily work/routine	Sequence of different care-related tasks
ZH16	H2_16	Job characteristics	Varying daily work/routine	Sequence of different care-related tasks
LU2	H1_2	Job characteristics	Varying daily work/routine	Sequence of different care-related tasks
ZH17	H2_17	Job characteristics	Varying daily work/routine	Sequence of different care-related tasks
LU12	H1_12	Job characteristics	Varying daily work/routine	Sequence of different care-related tasks
ZH19	H2_19	Job characteristics	Varying daily work/routine	Sequence of different care-related tasks
LU15	H1_15	Job characteristics	Varying daily work/routine	Sequence of different care-related tasks
LU15	H1_15	Job characteristics	Varying daily work/routine	Sequence of different care-related tasks
LU14	H1_14	Job characteristics	Varying daily work/routine	Sequence of different care-related tasks
LU5	H1_5	Job characteristics	Varying daily work/routine	Sequence of different care-related tasks
LU8	H1_8	Job characteristics	Varying daily work/routine	Sequence of different care-related tasks
ZH29	H2_29	Job characteristics	Varying daily work/routine	Sequence of different care-related tasks
LU11	H1_11	Job characteristics	Varying daily work/routine	Sequence of different care-related tasks
LU12	H1_12	Job characteristics	Varying daily work/routine	Sequence of different care-related tasks
ZH30	H2_30	Job characteristics	Varying daily work/routine	Sequence of different care-related tasks
LU2	H1_2	Job characteristics	Varying daily work/routine	Sequence of different care-related tasks
ZH18	H2_18	Job characteristics	Varying daily work/routine	Sequence of different care-related tasks
LU11	H1_11	Job characteristics	Varying daily work/routine	Sequence of different care-related tasks
ZH20	H2_20	Job characteristics	Varying daily work/routine	Sequence of different care-related tasks
LU2	H1_2	Job characteristics	Varying daily work/routine	Sequence of different care-related tasks
ZH21	H2_21	Job characteristics	Varying daily work/routine	Sequence of different care-related tasks
LU1	H1_1	Job characteristics	Varying daily work/routine	Sequence of different care-related tasks
LU3	H1_3	Job characteristics	Varying daily work/routine	Sequence of different care-related tasks
ZH19	H2_19	Job characteristics	Varying daily work/routine	Sequence of different care-related tasks
LU9	H1_9	Job characteristics	Varying daily work/routine	Sequence of different care-related tasks
LU12	H1_12	Job characteristics	Varying daily work/routine	Sequence of different care-related tasks
LU5	H1_5	Job characteristics	Varying daily work/routine	Sequence of different care-related tasks
LU8	H1_8	Job characteristics	Varying daily work/routine	Sequence of different care-related tasks
LU12	H1_12	Job characteristics	Varying daily work/routine	Sequence of different care-related tasks
ZH30	H2_30	Job characteristics	Varying daily work/routine	Sequence of different care-related tasks
LU5	H1_5	Job characteristics	Varying daily work/routine	Sequence of different care-related tasks
LU3	H1_3	Job characteristics	Varying daily work/routine	Sequence of different care-related tasks
LU7	H1_7	Job characteristics	Varying daily work/routine	Sequence of different care-related tasks
LU12	H1_12	Job characteristics	Varying daily work/routine	Sequence of different care-related tasks
LU6	H1_6	Job characteristics	Varying daily work/routine	Tasks that depend on the type of ward
LU8	H1_8	Job characteristics	Varying daily work/routine	Tasks that depend on the type of ward
ZH27	H2_27	Job characteristics	Varying daily work/routine	Tasks that depend on the type of ward
LU10	H1_10	Job characteristics	Varying daily work/routine	Tasks that depend on the type of ward
LU8	H1_8	Job characteristics	Varying daily work/routine	Tasks that depend on the type of ward
LU8	H1_8	Job characteristics	Varying daily work/routine	Tasks that depend on the type of ward
LU8	H1_8	Job characteristics	Varying daily work/routine	Tasks that depend on the type of ward
ZH30	H2_30	Job characteristics	Varying daily work/routine	Tasks that depend on the type of ward
LU4	H1_4	Job characteristics	Varying daily work/routine	Tasks that depend on the type of ward
LU8	H1_8	Job characteristics	Varying daily work/routine	Tasks that depend on the type of ward
LU8	H1_8	Job characteristics	Varying daily work/routine	Tasks that depend on the type of ward
LU6	H1_6	Job characteristics	Varying daily work/routine	Tasks that depend on the type of ward
ZH17	H2_17	Job characteristics	Varying daily work/routine	Ward characteristics
ZH19	H2_19	Job characteristics	Varying daily work/routine	Ward characteristics
LU8	H1_8	Job characteristics	Varying daily work/routine	Ward characteristics
ZH16	H2_16	Job characteristics	Varying daily work/routine	Ward characteristics
ZH18	H2_18	No suggestions for Kaizen improvements
LU7	H1_7	No suggestions for Kaizen improvements
LU15	H1_15	No suggestions for Kaizen improvements
LU12	H1_12	No suggestions for Kaizen improvements
ZH30	H2_30	No suggestions for Kaizen improvements
LU9	H1_9	No suggestions for Kaizen improvements
LU14	H1_14	No suggestions for Kaizen improvements
ZH20	H2_20	Overall relevance	Demanding	Kaizen may face other priorities
LU8	H1_8	Overall relevance	Demanding	Kaizen may face other priorities
ZH19	H2_19	Overall relevance	Demanding	Kaizen may face other priorities
LU5	H1_5	Overall relevance	Demanding	Kaizen may face other priorities
LU11	H1_11	Overall relevance	Demanding	Kaizen may face other priorities
ZH21	H2_21	Overall relevance	Demanding	Kaizen may face other priorities
LU5	H1_5	Overall relevance	Demanding	Kaizen may face other priorities
ZH21	H2_21	Overall relevance	Demanding	Kaizen may face other priorities	Depends on amount of work
ZH30	H2_30	Overall relevance	Demanding	Kaizen may face other priorities	Little part of my job
ZH18	H2_18	Overall relevance	Demanding	Kaizen may face other priorities	Low priority
ZH18	H2_18	Overall relevance	Demanding	Kaizen may face other priorities	Low priority
ZH18	H2_18	Overall relevance	Demanding	Kaizen may face other priorities	Low priority	Don't use it in the everyday
ZH18	H2_18	Overall relevance	Demanding	Kaizen may face other priorities	Low priority	Don't use it in the everyday
ZH18	H2_18	Overall relevance	Demanding	Kaizen may face other priorities	Low priority	Don't use it in the everyday
ZH18	H2_18	Overall relevance	Demanding	Kaizen may face other priorities	Low priority	Don't use it in the everyday	Used only when there are problems
ZH18	H2_18	Overall relevance	Demanding	Kaizen may face other priorities	Low priority	Don't use it in the everyday	Used only when there are problems
ZH30	H2_30	Overall relevance	Demanding	Kaizen may face other priorities	Low priority	Forget about it
ZH30	H2_30	Overall relevance	Demanding	Kaizen may face other priorities	Low priority	Forget about it
ZH21	H2_21	Overall relevance	Demanding	Kaizen may face other priorities	Low priority	Kaizen has alternatives	I would still participate
LU2	H1_2	Overall relevance	Demanding	Kaizen may face other priorities	Low priority	Kaizen has alternatives	I would still participate
LU6	H1_6	Overall relevance	Demanding	Kaizen may face other priorities	Low priority	Kaizen has alternatives	Other instruments for bigger problems
LU6	H1_6	Overall relevance	Demanding	Kaizen may face other priorities	Low priority	Kaizen has alternatives	Other instruments for bigger problems
ZH19	H2_19	Overall relevance	Demanding	Kaizen may face other priorities	Low priority	Kaizen has alternatives	Other instruments for bigger problems
LU11	H1_11	Overall relevance	Demanding	Kaizen may face other priorities	Low priority	Kaizen has alternatives	Prefer direct communication
ZH28	H2_28	Overall relevance	Demanding	Kaizen may face other priorities	Low priority	Kaizen has alternatives	Prefer direct communication
ZH28	H2_28	Overall relevance	Demanding	Kaizen may face other priorities	Low priority	Kaizen has alternatives	Prefer direct communication
ZH18	H2_18	Overall relevance	Demanding	Kaizen may face other priorities	Low priority	Kaizen has alternatives	Prefer direct communication
ZH28	H2_28	Overall relevance	Demanding	Kaizen may face other priorities	Low priority	Kaizen has alternatives	Prefer direct communication
LU11	H1_11	Overall relevance	Demanding	Kaizen may face other priorities	Low priority	Kaizen has alternatives	Prefer direct communication
LU14	H1_14	Overall relevance	Demanding	Kaizen may face other priorities	Low priority	Kaizen has alternatives	Prefer direct communication
LU6	H1_6	Overall relevance	Demanding	Kaizen may face other priorities	Low priority	Kaizen has alternatives	Prefer direct communication
ZH27	H2_27	Overall relevance	Demanding	Kaizen may face other priorities	Meetings' flexibility	Postponed when person not present
LU6	H1_6	Overall relevance	Demanding	Kaizen may face other priorities	Meetings' flexibility	Postponed when there is too much to do
LU11	H1_11	Overall relevance	Demanding	Kaizen may face other priorities	Meetings' flexibility	Postponed when there is too much to do
LU2	H1_2	Overall relevance	Demanding	Kaizen may face other priorities	Meetings' flexibility	Postponed when there is too much to do
LU6	H1_6	Overall relevance	Demanding	Kaizen may face other priorities	No time to do Kaizen
ZH21	H2_21	Overall relevance	Demanding	Kaizen may face other priorities	No time to do Kaizen
LU6	H1_6	Overall relevance	Demanding	Kaizen may face other priorities	No time to do Kaizen
ZH21	H2_21	Overall relevance	Demanding	Kaizen may face other priorities	No time to do Kaizen
LU6	H1_6	Overall relevance	Demanding	Kaizen may face other priorities	No time to do Kaizen
LU8	H1_8	Overall relevance	Demanding	Kaizen may face other priorities	Other things to do
LU8	H1_8	Overall relevance	Demanding	Kaizen may face other priorities	Other things to do
ZH21	H2_21	Overall relevance	Demanding	Kaizen may face other priorities	Other things to do
ZH29	H2_29	Overall relevance	Demanding	Kaizen may face other priorities	There are more important things
ZH17	H2_17	Overall relevance	Demanding	Kaizen takes time	Creativity takes time
LU12	H1_12	Overall relevance	Demanding	Kaizen takes time	Implementation takes time
LU6	H1_6	Overall relevance	Demanding	Kaizen takes time	Implementation takes time
ZH21	H2_21	Overall relevance	Demanding	Kaizen takes time	Implementation takes time
LU2	H1_2	Overall relevance	Demanding	Kaizen takes time	Implementation takes time
LU11	H1_11	Overall relevance	Demanding	Kaizen takes time	Implementation takes time
ZH19	H2_19	Overall relevance	Demanding	Kaizen takes time	Implementation takes time
LU4	H1_4	Overall relevance	Demanding	Kaizen takes time	Implementation takes time
LU4	H1_4	Overall relevance	Demanding	Kaizen takes time	Implementation takes time
LU6	H1_6	Overall relevance	Demanding	Kaizen takes time	Implementation takes time
LU7	H1_7	Overall relevance	Demanding	Kaizen takes time	Implementation takes time	Cancel it
LU2	H1_2	Overall relevance	Demanding	Kaizen takes time	Implementation takes time	Initially satisfaction is low
LU10	H1_10	Overall relevance	Demanding	Kaizen takes time	Implementation takes time	Multidimensionality
ZH29	H2_29	Overall relevance	Demanding	Kaizen takes time	Implementation takes time	Period of time for implementation
LU6	H1_6	Overall relevance	Demanding	Kaizen takes time	Implementation takes time	Safety reasons
LU4	H1_4	Overall relevance	Demanding	Kaizen takes time	Implementation takes time	Sometimes need to rethink it
LU7	H1_7	Overall relevance	Demanding	Kaizen takes time	Implementation takes time	Sometimes need to rethink it
ZH17	H2_17	Overall relevance	Demanding	Kaizen takes time	Looking too fast for a solution
LU6	H1_6	Overall relevance	Demanding	Kaizen takes time	Meetings take time
ZH21	H2_21	Overall relevance	Demanding	Kaizen takes time	Meetings take time
ZH27	H2_27	Overall relevance	Demanding	Kaizen takes time	Meetings take time
ZH27	H2_27	Overall relevance	Demanding	Kaizen takes time	More work
ZH27	H2_27	Overall relevance	Demanding	Kaizen takes time	Time factor
ZH17	H2_17	Overall relevance	Demanding	Kaizen takes time	Time management
LU4	H1_4	Overall relevance	Demanding	Kaizen takes time	Would like faster implementation
LU2	H1_2	Overall relevance	Positive perception	I found it good from the beginning
LU8	H1_8	Overall relevance	Positive perception	I found it good from the beginning
LU13	H1_13	Overall relevance	Positive perception	I found it good from the beginning
LU4	H1_4	Overall relevance	Positive perception	I found it good from the beginning
ZH20	H2_20	Overall relevance	Positive perception	I found it good from the beginning
LU6	H1_6	Overall relevance	Positive perception	I found it good from the beginning
LU10	H1_10	Overall relevance	Positive perception	Kaizen as a universal valuable instrument	Effective instrument for employees
LU7	H1_7	Overall relevance	Positive perception	Kaizen as a universal valuable instrument	Feels more positive
LU2	H1_2	Overall relevance	Positive perception	Kaizen as a universal valuable instrument	I experience it as very valuable
LU2	H1_2	Overall relevance	Positive perception	Kaizen as a universal valuable instrument	I experience it as very valuable
ZH18	H2_18	Overall relevance	Positive perception	Kaizen as a universal valuable instrument	I find Kaizen good
LU6	H1_6	Overall relevance	Positive perception	Kaizen as a universal valuable instrument	I find Kaizen good
ZH19	H2_19	Overall relevance	Positive perception	Kaizen as a universal valuable instrument	I find Kaizen good
ZH21	H2_21	Overall relevance	Positive perception	Kaizen as a universal valuable instrument	I find Kaizen good
ZH30	H2_30	Overall relevance	Positive perception	Kaizen as a universal valuable instrument	I find Kaizen good
ZH19	H2_19	Overall relevance	Positive perception	Kaizen as a universal valuable instrument	I find Kaizen good
ZH20	H2_20	Overall relevance	Positive perception	Kaizen as a universal valuable instrument	I find Kaizen good
LU6	H1_6	Overall relevance	Positive perception	Kaizen as a universal valuable instrument	I find Kaizen good
LU4	H1_4	Overall relevance	Positive perception	Kaizen as a universal valuable instrument	I find Kaizen good
ZH20	H2_20	Overall relevance	Positive perception	Kaizen as a universal valuable instrument	I find Kaizen good
ZH18	H2_18	Overall relevance	Positive perception	Kaizen as a universal valuable instrument	I find Kaizen good
ZH30	H2_30	Overall relevance	Positive perception	Kaizen as a universal valuable instrument	I find Kaizen good
ZH27	H2_27	Overall relevance	Positive perception	Kaizen as a universal valuable instrument	I find Kaizen good
LU11	H1_11	Overall relevance	Positive perception	Kaizen as a universal valuable instrument	I find Kaizen very good
LU10	H1_10	Overall relevance	Positive perception	Kaizen as a universal valuable instrument	I find Kaizen very good
LU11	H1_11	Overall relevance	Positive perception	Kaizen as a universal valuable instrument	I find Kaizen very good
LU3	H1_3	Overall relevance	Positive perception	Kaizen as a universal valuable instrument	I find Kaizen very good
ZH20	H2_20	Overall relevance	Positive perception	Kaizen as a universal valuable instrument	I find Kaizen very good
LU5	H1_5	Overall relevance	Positive perception	Kaizen as a universal valuable instrument	I find Kaizen very good
LU15	H1_15	Overall relevance	Positive perception	Kaizen as a universal valuable instrument	I find Kaizen very good
LU8	H1_8	Overall relevance	Positive perception	Kaizen as a universal valuable instrument	I find Kaizen very good
ZH29	H2_29	Overall relevance	Positive perception	Kaizen as a universal valuable instrument	It's important
LU2	H1_2	Overall relevance	Positive perception	Kaizen as a universal valuable instrument	Kaizen has a high value in the hospital
ZH27	H2_27	Overall relevance	Positive perception	Kaizen as a universal valuable instrument	Kaizen structure works well
ZH27	H2_27	Overall relevance	Positive perception	Kaizen as a universal valuable instrument	Kaizen structure works well
LU12	H1_12	Overall relevance	Positive perception	Kaizen as a universal valuable instrument	Kaizen structure works well
LU6	H1_6	Overall relevance	Positive perception	Kaizen as a universal valuable instrument	Kaizen structure works well
LU14	H1_14	Overall relevance	Positive perception	Kaizen as a universal valuable instrument	Kaizen structure works well
LU11	H1_11	Overall relevance	Positive perception	Kaizen as a universal valuable instrument	Kaizen structure works well
LU1	H1_1	Overall relevance	Positive perception	Kaizen as a universal valuable instrument	Kaizen structure works well
LU5	H1_5	Overall relevance	Positive perception	Kaizen as a universal valuable instrument	Kaizen structure works well
LU7	H1_7	Overall relevance	Positive perception	Kaizen as a universal valuable instrument	More opened with Kaizen
LU7	H1_7	Overall relevance	Positive perception	Kaizen as a universal valuable instrument	Outgoing
LU2	H1_2	Overall relevance	Positive perception	Kaizen as a universal valuable instrument	Useful
LU6	H1_6	Overall relevance	Positive perception	Kaizen as a universal valuable instrument	Useful
LU7	H1_7	Overall relevance	Positive perception	Kaizen as a universal valuable instrument	Useful
LU2	H1_2	Overall relevance	Positive perception	Kaizen as a universal valuable instrument	Useful
ZH19	H2_19	Overall relevance	Positive perception	Kaizen as a universal valuable instrument	Useful for temporary staff
ZH19	H2_19	Overall relevance	Positive perception	Kaizen as a universal valuable instrument	Useful for temporary staff
ZH21	H2_21	Overall relevance	Positive perception	Kaizen as a universal valuable instrument	Valuable when process allows to do it
ZH18	H2_18	Overall relevance	Positive perception	Kaizen as a universal valuable instrument	Very positive for a student
LU12	H1_12	Overall relevance	Positive perception	Kaizen as a universal valuable instrument	Very positive for a student
LU5	H1_5	Overall relevance	Positive perception	Kaizen as a universal valuable instrument	Very positive for a student
LU13	H1_13	Overall relevance	Positive perception	Kaizen as a universal valuable instrument	Very positive for a student
LU5	H1_5	Overall relevance	Positive perception	Kaizen means improvement
LU14	H1_14	Overall relevance	Positive perception	Kaizen means improvement
ZH18	H2_18	Overall relevance	Positive perception	Kaizen means improvement
LU8	H1_8	Overall relevance	Positive perception	Kaizen means improvement
LU10	H1_10	Overall relevance	Positive perception	Kaizen means improvement
LU15	H1_15	Overall relevance	Positive perception	Kaizen means improvement
LU4	H1_4	Overall relevance	Positive perception	Kaizen means improvement
LU8	H1_8	Overall relevance	Positive perception	Kaizen means improvement	Change
LU15	H1_15	Overall relevance	Positive perception	Kaizen means improvement	Change
LU8	H1_8	Overall relevance	Positive perception	Kaizen means improvement	Change for the better
ZH19	H2_19	Overall relevance	Positive perception	Kaizen means improvement	Everything can always be improved
ZH18	H2_18	Overall relevance	Positive perception	Kaizen means improvement	Improve the daily work	Must bring an improvement
ZH21	H2_21	Overall relevance	Positive perception	Kaizen means improvement	Improve the daily work	Not optimal
ZH21	H2_21	Overall relevance	Positive perception	Kaizen means improvement	Improve the daily work	Not optimal
LU11	H1_11	Overall relevance	Positive perception	Kaizen means improvement	Improve the daily work	Shorten processes
LU11	H1_11	Overall relevance	Positive perception	Kaizen means improvement	Improve the daily work	Simplify the daily work
LU13	H1_13	Overall relevance	Positive perception	Kaizen means improvement	Improve the daily work	Simplify the daily work
LU5	H1_5	Overall relevance	Positive perception	Kaizen means improvement	Improve the daily work	Simplify the daily work
LU7	H1_7	Overall relevance	Positive perception	Kaizen means improvement	Improve the daily work	Simplify the daily work
LU8	H1_8	Overall relevance	Positive perception	Kaizen means improvement	Improve the daily work	Simplify the daily work
ZH18	H2_18	Overall relevance	Positive perception	Kaizen means improvement	Improve the daily work	What disturbs
ZH18	H2_18	Overall relevance	Positive perception	Kaizen means improvement	Improve the daily work	What disturbs
LU2	H1_2	Overall relevance	Positive perception	Kaizen means improvement	Improve the daily work	What disturbs
ZH21	H2_21	Overall relevance	Supportive - Kaizen as a support	Board as point of reference
LU12	H1_12	Overall relevance	Supportive - Kaizen as a support	Board as point of reference
LU15	H1_15	Overall relevance	Supportive - Kaizen as a support	Board as point of reference
ZH19	H2_19	Overall relevance	Supportive - Kaizen as a support	Board as point of reference
LU11	H1_11	Overall relevance	Supportive - Kaizen as a support	Board as point of reference
LU5	H1_5	Overall relevance	Supportive - Kaizen as a support	Board as point of reference
LU9	H1_9	Overall relevance	Supportive - Kaizen as a support	Board as point of reference
LU4	H1_4	Overall relevance	Supportive - Kaizen as a support	Board as point of reference
LU14	H1_14	Overall relevance	Supportive - Kaizen as a support	Board as point of reference
LU9	H1_9	Overall relevance	Supportive - Kaizen as a support	Board as point of reference
LU15	H1_15	Overall relevance	Supportive - Kaizen as a support	Board as point of reference	White-board experience
ZH18	H2_18	Overall relevance	Supportive - Kaizen as a support	Board as point of reference	White-board experience
LU4	H1_4	Overall relevance	Supportive - Kaizen as a support	Board as point of reference	White-board experience
ZH21	H2_21	Overall relevance	Supportive - Kaizen as a support	Board as point of reference	White-board experience
LU12	H1_12	Overall relevance	Supportive - Kaizen as a support	Board as point of reference	White-board experience
LU1	H1_1	Overall relevance	Supportive - Kaizen as a support	Board as point of reference	White-board experience
LU8	H1_8	Overall relevance	Supportive - Kaizen as a support	Board as point of reference	White-board experience
LU11	H1_11	Overall relevance	Supportive - Kaizen as a support	Board as point of reference	White-board experience
LU10	H1_10	Overall relevance	Supportive - Kaizen as a support	Board as point of reference	White-board experience
ZH19	H2_19	Overall relevance	Supportive - Kaizen as a support	Board as point of reference	White-board experience
ZH20	H2_20	Overall relevance	Supportive - Kaizen as a support	Board as point of reference	White-board experience
LU10	H1_10	Overall relevance	Supportive - Kaizen as a support	Board as point of reference	White-board experience
LU7	H1_7	Overall relevance	Supportive - Kaizen as a support	Board as point of reference	White-board experience
LU1	H1_1	Overall relevance	Supportive - Kaizen as a support	Board as point of reference	White-board experience
LU9	H1_9	Overall relevance	Supportive - Kaizen as a support	Board as point of reference	White-board experience
LU5	H1_5	Overall relevance	Supportive - Kaizen as a support	Board as point of reference	White-board experience
LU4	H1_4	Overall relevance	Supportive - Kaizen as a support	Board as point of reference	White-board experience
LU15	H1_15	Overall relevance	Supportive - Kaizen as a support	Board as point of reference	White-board experience
LU6	H1_6	Overall relevance	Supportive - Kaizen as a support	Board as point of reference	White-board experience
LU8	H1_8	Overall relevance	Supportive - Kaizen as a support	Board as point of reference	White-board experience
LU3	H1_3	Overall relevance	Supportive - Kaizen as a support	Board as point of reference	White-board experience
LU11	H1_11	Overall relevance	Supportive - Kaizen as a support	Board as point of reference	White-board experience
ZH27	H2_27	Overall relevance	Supportive - Kaizen as a support	Board as point of reference	White-board experience
LU2	H1_2	Overall relevance	Supportive - Kaizen as a support	Board as point of reference	White-board experience
LU7	H1_7	Overall relevance	Supportive - Kaizen as a support	Board as point of reference	White-board experience
LU14	H1_14	Overall relevance	Supportive - Kaizen as a support	Board as point of reference	White-board experience
LU13	H1_13	Overall relevance	Supportive - Kaizen as a support	Board as point of reference	White-board experience
ZH18	H2_18	Overall relevance	Supportive - Kaizen as a support	Board as point of reference	White-board experience
ZH21	H2_21	Overall relevance	Supportive - Kaizen as a support	Board as point of reference	White-board experience
LU11	H1_11	Overall relevance	Supportive - Kaizen as a support	Board as point of reference	White-board experience	Forget the board
ZH27	H2_27	Overall relevance	Supportive - Kaizen as a support	Board as point of reference	White-board experience	Goals
ZH19	H2_19	Overall relevance	Supportive - Kaizen as a support	Board as point of reference	White-board experience	I look at the board
ZH19	H2_19	Overall relevance	Supportive - Kaizen as a support	Board as point of reference	White-board experience	Official
ZH27	H2_27	Overall relevance	Supportive - Kaizen as a support	Board as point of reference	White-board experience	Problems
LU2	H1_2	Overall relevance	Supportive - Kaizen as a support	Board as point of reference	White-board experience	Progress is visible thanks to plans and goals
ZH19	H2_19	Overall relevance	Supportive - Kaizen as a support	Board as point of reference	White-board experience	Public
LU11	H1_11	Overall relevance	Supportive - Kaizen as a support	Board as point of reference	White-board experience	Received 4 years ago
LU4	H1_4	Overall relevance	Supportive - Kaizen as a support	Board as point of reference	White-board experience	Storage for new ideas
ZH19	H2_19	Overall relevance	Supportive - Kaizen as a support	Board as point of reference	White-board experience	Storage for new ideas
LU9	H1_9	Overall relevance	Supportive - Kaizen as a support	Board as point of reference	White-board experience	Storage for new ideas
LU2	H1_2	Overall relevance	Supportive - Kaizen as a support	Board as point of reference	White-board experience	Storage for new ideas
LU2	H1_2	Overall relevance	Supportive - Kaizen as a support	Board as point of reference	White-board experience	Storage for new ideas
LU4	H1_4	Overall relevance	Supportive - Kaizen as a support	Board as point of reference	White-board experience	Storage for new ideas
LU7	H1_7	Overall relevance	Supportive - Kaizen as a support	Board as point of reference	White-board experience	Transparent
ZH19	H2_19	Overall relevance	Supportive - Kaizen as a support	Kaizen helps to remember
LU3	H1_3	Overall relevance	Supportive - Kaizen as a support	Kaizen helps to remember	Problems are remembered because they can be written
LU14	H1_14	Overall relevance	Supportive - Kaizen as a support	Kaizen helps to remember	Problems are remembered because they can be written
LU4	H1_4	Overall relevance	Supportive - Kaizen as a support	Kaizen helps to remember	Problems are remembered because they can be written
LU9	H1_9	Overall relevance	Supportive - Kaizen as a support	Kaizen helps to remember	Problems are remembered because they can be written
LU3	H1_3	Overall relevance	Supportive - Kaizen as a support	Kaizen helps to remember	Problems are remembered because they can be written
LU9	H1_9	Overall relevance	Supportive - Kaizen as a support	Kaizen helps to remember	Without Kaizen would forget things
LU1	H1_1	Overall relevance	Supportive - Kaizen as a support	Kaizen is helpful
LU2	H1_2	Overall relevance	Supportive - Kaizen as a support	Kaizen is helpful
LU8	H1_8	Overall relevance	Supportive - Kaizen as a support	Less workload for head nurses	Easier for me
LU1	H1_1	Overall relevance	Supportive - Kaizen as a support	Less workload for head nurses	Easier for me
LU2	H1_2	Overall relevance	Supportive - Kaizen as a support	Less workload for head nurses	Easier for me
LU8	H1_8	Overall relevance	Supportive - Kaizen as a support	Less workload for head nurses	More time for other things
LU2	H1_2	Overall relevance	Supportive - Kaizen as a support	Less workload for head nurses	Nurses would ask to their chief
LU7	H1_7	Overall relevance	Supportive - Kaizen as a support	Less workload for head nurses	Nurses would ask to their chief
LU2	H1_2	Overall relevance	Supportive - Kaizen as a support	Less workload for head nurses	Nurses would ask to their chief	Direct contact to whom report problems
LU2	H1_2	Overall relevance	Supportive - Kaizen as a support	Less workload for head nurses	Nurses would ask to their chief	Individual requests
ZH19	H2_19	Overall relevance	Supportive - Kaizen as a support	Orientation
ZH19	H2_19	Overall relevance	Supportive - Kaizen as a support	Orientation
ZH19	H2_19	Overall relevance	Supportive - Kaizen as a support	Orientation
ZH19	H2_19	Overall relevance	Supportive - Kaizen as a support	Orientation
ZH19	H2_19	Overall relevance	Supportive - Kaizen as a support	Orientation
ZH17	H2_17	Perceived structure	Bad structure
ZH17	H2_17	Perceived structure	Bad structure
ZH17	H2_17	Perceived structure	Bad structure
ZH17	H2_17	Perceived structure	Control
ZH17	H2_17	Perceived structure	Control
ZH29	H2_29	Perceived structure	Control impossible
ZH27	H2_27	Perceived structure	Could do more
ZH30	H2_30	Perceived structure	Forget to say things
ZH21	H2_21	Perceived structure	Framework
ZH21	H2_21	Perceived structure	Framework
ZH28	H2_28	Perceived structure	I must give orders
ZH30	H2_30	Perceived structure	Need of structure
ZH30	H2_30	Perceived structure	Need of structure
ZH17	H2_17	Perceived structure	Not able to use Kaizen	Don't know how to recognize a problem
ZH27	H2_27	Perceived structure	Not able to use Kaizen	Superficial ideas
ZH17	H2_17	Perceived structure	Not able to use Kaizen	Superficial ideas
ZH27	H2_27	Perceived structure	Organisation
ZH27	H2_27	Perceived structure	Providing some structures for support
ZH21	H2_21	Perceived structure	Right frame
ZH19	H2_19	Perceived structure	Rules
ZH19	H2_19	Perceived structure	Rules
ZH19	H2_19	Perceived structure	Rules
ZH29	H2_29	Perceived structure	Stability	Kaizen works with fix personnel	Difficult with temporary staff
ZH27	H2_27	Perceived structure	Stability	Kaizen works with fix personnel	Fix team should decide
ZH27	H2_27	Perceived structure	Stability	Kaizen works with fix personnel	Fix team should decide
ZH29	H2_29	Perceived structure	Stability	Kaizen works with fix personnel	It works without external personnel
ZH19	H2_19	Perceived structure	Stability	Stabilisation
ZH19	H2_19	Perceived structure	Stability	Stabilisation
ZH21	H2_21	Perceived structure	Stability	Stabilisation
ZH21	H2_21	Perceived structure	Stability	Stability
LU10	H1_10	Perceived structure	Structures for implementing Kaizen present
ZH27	H2_27	Perceived structure	Suggestion must have a consequence
ZH27	H2_27	Perceived structure	Suggestion must have a consequence
ZH20	H2_20	Perceived structure	Suggestion must have a consequence
LU6	H1_6	Perceived structure	Suggestion must have a consequence
ZH30	H2_30	Perceived structure	Too much freedom
ZH30	H2_30	Perceived structure	Too much freedom
LU5	H1_5	Perceived structure	Without Kaizen less structured implementation
LU15	H1_15	Perceived support	Employer supports its employees	Gifts
LU11	H1_11	Perceived support	Employer supports its employees	Gifts
ZH28	H2_28	Perceived support	Employer supports its employees	Good employer
ZH27	H2_27	Perceived support	Employer supports its employees	Good employer
LU10	H1_10	Perceived support	Employer supports its employees	Good employer
LU13	H1_13	Perceived support	Employer supports its employees	Perceived interest from management
LU6	H1_6	Perceived support	Employer supports its employees	Perceived interest from management
LU3	H1_3	Perceived support	Employer supports its employees	Perceived interest from management	Employees are listened to
ZH27	H2_27	Perceived support	Employer supports its employees	Perceived interest from management	Employees are listened to
LU2	H1_2	Perceived support	Employer supports its employees	Perceived interest from management	Employees are listened to
LU3	H1_3	Perceived support	Employer supports its employees	Perceived interest from management	Employees are listened to
LU8	H1_8	Perceived support	Employer supports its employees	Perceived interest from management	Interest in nurses' opinion
LU14	H1_14	Perceived support	Employer supports its employees	Perceived interest from management	Interest in nurses' opinion
ZH16	H2_16	Perceived support	Employer supports its employees	Perceived interest from management	Opened for suggestions and requests
ZH16	H2_16	Perceived support	Employer supports its employees	Perceived interest from management	Opened for suggestions and requests
ZH19	H2_19	Perceived support	Employer supports its employees	Perceived interest from management	Opened for suggestions and requests
LU1	H1_1	Perceived support	Employer supports its employees	Perceived interest from management	Opened for suggestions and requests
ZH17	H2_17	Perceived support	Employer supports its employees	Perceived interest from management	Opened for suggestions and requests
LU13	H1_13	Perceived support	Employer supports its employees	Perceived interest from management	Questions to director
LU6	H1_6	Perceived support	Employer supports its employees	Perceived interest from management	Satisfaction form
LU12	H1_12	Perceived support	Employer supports its employees	Presence of support from the top	I find the support of the hospital very good
LU7	H1_7	Perceived support	Employer supports its employees	Presence of support from the top	I find the support of the hospital very good
ZH16	H2_16	Perceived support	Employer supports its employees	Presence of support from the top	I find the support of the hospital very good
LU7	H1_7	Perceived support	Employer supports its employees	Presence of support from the top	I find the support of the hospital very good
LU4	H1_4	Perceived support	Employer supports its employees	Presence of support from the top	I find the support of the hospital very good
LU1	H1_1	Perceived support	Employer supports its employees	Presence of support from the top	I find the support of the hospital very good
LU3	H1_3	Perceived support	Employer supports its employees	Presence of support from the top	I find the support of the hospital very good
LU5	H1_5	Perceived support	Employer supports its employees	Presence of support from the top	I find the support of the hospital very good
LU2	H1_2	Perceived support	Employer supports its employees	Presence of support from the top	Support from employer is satisfactory
LU12	H1_12	Perceived support	Employer supports its employees	Treated with empathy
ZH18	H2_18	Perceived support	Lack of support	No introduction about Kaizen
ZH27	H2_27	Perceived support	Lack of support	No introduction about Kaizen
ZH18	H2_18	Perceived support	Lack of support	No introduction about Kaizen
ZH29	H2_29	Perceived support	Lack of support	No introduction about Kaizen
ZH17	H2_17	Perceived support	Lack of support	Not able to decide
ZH17	H2_17	Perceived support	Lack of support	Not always supported	Blinded
ZH17	H2_17	Perceived support	Lack of support	Not always supported	Resistant to change
LU7	H1_7	Perceived support	Lack of support	Not always supported	Sometimes I don't feel supported
ZH28	H2_28	Perceived support	Lack of support	Not always supported	Sometimes I don't feel supported
LU7	H1_7	Perceived support	Lack of support	Not always supported	Sometimes I don't feel supported
ZH27	H2_27	Perceived support	Lack of support	Not always supported	Sufficient
ZH30	H2_30	Perceived support	Lack of support	Not always supported	Sufficient
ZH17	H2_17	Perceived support	Support from head nurse	Don't need so much support
LU3	H1_3	Perceived support	Support from head nurse	Head nurse does it
ZH27	H2_27	Perceived support	Support from head nurse	Head nurse does it
LU14	H1_14	Perceived support	Support from head nurse	Head nurse does it
LU8	H1_8	Perceived support	Support from head nurse	Head nurse does it
ZH19	H2_19	Perceived support	Support from head nurse	I can ask for the help of my chief when I need it
LU4	H1_4	Perceived support	Support from head nurse	I can ask for the help of my chief when I need it
LU13	H1_13	Perceived support	Support from head nurse	I can ask for the help of my chief when I need it
LU5	H1_5	Perceived support	Support from head nurse	I can ask for the help of my chief when I need it
LU2	H1_2	Perceived support	Support from head nurse	I can ask for the help of my chief when I need it
LU3	H1_3	Perceived support	Support from head nurse	I can ask for the help of my chief when I need it
LU1	H1_1	Perceived support	Support from head nurse	I can ask for the help of my chief when I need it
LU4	H1_4	Perceived support	Support from head nurse	I have the head nurse behind me
LU1	H1_1	Perceived support	Support from head nurse	I have the head nurse behind me
ZH19	H2_19	Perceived support	Support from head nurse	I have the nurse manager behind me
ZH21	H2_21	Perceived support	Support from head nurse	I have the nurse manager behind me
LU1	H1_1	Perceived support	Support from head nurse	I have the nurse manager behind me
LU8	H1_8	Perceived support	Support from head nurse	I have the nurse manager behind me
LU8	H1_8	Perceived support	Support from head nurse	I have the nurse manager behind me
LU15	H1_15	Perceived support	Support from head nurse	I have the nurse manager behind me
LU8	H1_8	Perceived support	Support from head nurse	I have the nurse manager behind me
LU7	H1_7	Perceived support	Support from head nurse	Inhibition level
LU13	H1_13	Perceived support	Support from head nurse	Inhibition level
LU4	H1_4	Perceived support	Support from head nurse	Leading function
LU15	H1_15	Perceived support	Support from head nurse	Leading function
LU4	H1_4	Perceived support	Support from head nurse	Leading function
LU8	H1_8	Perceived support	Support from head nurse	Leading function
ZH17	H2_17	Perceived support	Support from head nurse	Leading function
LU10	H1_10	Perceived support	Support from head nurse	Leading function
ZH17	H2_17	Perceived support	Support from head nurse	Leading function
LU6	H1_6	Perceived support	Support from head nurse	Leading function
LU4	H1_4	Perceived support	Support from head nurse	Leading function
LU10	H1_10	Perceived support	Support from head nurse	Leading function
LU8	H1_8	Perceived support	Support from head nurse	Leading function
LU6	H1_6	Perceived support	Support from head nurse	Leading function
LU12	H1_12	Perceived support	Support from head nurse	Leading function
LU7	H1_7	Perceived support	Support from head nurse	Leading function
LU14	H1_14	Perceived support	Support from head nurse	Leading function
ZH17	H2_17	Perceived support	Support from head nurse	Leading function
LU2	H1_2	Perceived support	Support from head nurse	Leading function
LU2	H1_2	Perceived support	Support from head nurse	Leading function
LU8	H1_8	Perceived support	Support from head nurse	Leading function
LU2	H1_2	Perceived support	Support from head nurse	Leading function
ZH17	H2_17	Perceived support	Support from head nurse	Leading function
LU11	H1_11	Perceived support	Support from head nurse	Leading function
LU1	H1_1	Perceived support	Support from head nurse	Leading function
LU2	H1_2	Perceived support	Support from head nurse	Leading function
LU13	H1_13	Perceived support	Support from head nurse	Leading function
LU14	H1_14	Perceived support	Support from head nurse	Leading function
LU8	H1_8	Perceived support	Support from head nurse	Leading function
LU15	H1_15	Perceived support	Support from head nurse	Leading function
LU3	H1_3	Perceived support	Support from head nurse	Leading function
LU7	H1_7	Perceived support	Support from head nurse	Leading function
ZH16	H2_16	Perceived support	Support from head nurse	Leading function	Control
LU8	H1_8	Perceived support	Support from head nurse	Leading function	Control
ZH28	H2_28	Perceived support	Support from head nurse	Leading function	Control
ZH19	H2_19	Perceived support	Support from head nurse	Leading function	Controlling Kaizen introduction
ZH19	H2_19	Perceived support	Support from head nurse	Leading function	Determine what is Kaizen and what not
LU14	H1_14	Perceived support	Support from head nurse	Leading function	Determine what is Kaizen and what not
ZH16	H2_16	Perceived support	Support from head nurse	Leading function	Give orders
LU6	H1_6	Perceived support	Support from head nurse	Leading function	Head nurse should complain
LU2	H1_2	Perceived support	Support from head nurse	Leading function	Leading position makes me reflect more
ZH17	H2_17	Perceived support	Support from head nurse	Leading function	Sandwich
ZH28	H2_28	Perceived support	Support from head nurse	Support to the staff
LU14	H1_14	Perceived support	Support from head nurse	Support to the staff
LU5	H1_5	Perceived support	Support from head nurse	Support to the staff
LU2	H1_2	Perceived support	Support from head nurse	Support to the staff
LU1	H1_1	Perceived support	Support from head nurse	Work in the background
LU2	H1_2	Perceived support	Support from head nurse	Work in the background
LU4	H1_4	Perceived support	Support in general is given
LU11	H1_11	Perceived support	Support in general is given
ZH21	H2_21	Perceived support	Support in general is given
LU10	H1_10	Perceived support	Support in general is given
ZH16	H2_16	Perceived support	Support in general is given
ZH18	H2_18	Perceived support	Support in general is given
LU15	H1_15	Perceived support	Support in general is given
ZH19	H2_19	Perceived support	Support in general is given
LU10	H1_10	Perceived support	Support in general is given
LU13	H1_13	Perceived support	Support in general is given
ZH18	H2_18	Perceived support	Support in general is given	Relief
LU13	H1_13	Perceived support	Support in general is given	Someone is always there
LU14	H1_14	Perceived support	Support in general is given	Someone is always there
ZH21	H2_21	Planning an improvement: from the individual to the team	Active participation	Give my feedback
LU14	H1_14	Planning an improvement: from the individual to the team	Active participation	I have many ideas
LU1	H1_1	Planning an improvement: from the individual to the team	Active participation	Made suggestions
ZH28	H2_28	Planning an improvement: from the individual to the team	Active participation	Made suggestions
ZH30	H2_30	Planning an improvement: from the individual to the team	Active participation	Made suggestions
ZH30	H2_30	Planning an improvement: from the individual to the team	Active participation	Made suggestions
LU12	H1_12	Planning an improvement: from the individual to the team	Active participation	Made suggestions
ZH27	H2_27	Planning an improvement: from the individual to the team	Active participation	Made suggestions
ZH19	H2_19	Planning an improvement: from the individual to the team	Active participation	Made suggestions
LU6	H1_6	Planning an improvement: from the individual to the team	Active participation	Made suggestions
LU13	H1_13	Planning an improvement: from the individual to the team	Active participation	Made suggestions
LU5	H1_5	Planning an improvement: from the individual to the team	Active participation	Made suggestions
LU3	H1_3	Planning an improvement: from the individual to the team	Active participation	Made suggestions
LU1	H1_1	Planning an improvement: from the individual to the team	Active participation	Made suggestions
ZH28	H2_28	Planning an improvement: from the individual to the team	Active participation	Made suggestions
LU4	H1_4	Planning an improvement: from the individual to the team	Active participation	Made suggestions
LU11	H1_11	Planning an improvement: from the individual to the team	Active participation	Made suggestions
ZH21	H2_21	Planning an improvement: from the individual to the team	Active participation	Made suggestions
LU9	H1_9	Planning an improvement: from the individual to the team	Active participation	Made suggestions
LU2	H1_2	Planning an improvement: from the individual to the team	Active participation	Made suggestions
LU8	H1_8	Planning an improvement: from the individual to the team	Active participation	Participate a lot in meetings
ZH27	H2_27	Planning an improvement: from the individual to the team	Active participation	Participate a lot in meetings
ZH21	H2_21	Planning an improvement: from the individual to the team	Active participation	Participate a lot in meetings
ZH19	H2_19	Planning an improvement: from the individual to the team	Active participation	Participate a lot in meetings
LU7	H1_7	Planning an improvement: from the individual to the team	Active participation	Participate a lot in meetings
ZH21	H2_21	Planning an improvement: from the individual to the team	Active participation	Participation limited to areas of interest	Give my opinion when touched
LU12	H1_12	Planning an improvement: from the individual to the team	Active participation	Participation limited to areas of interest	No support if not touched
LU12	H1_12	Planning an improvement: from the individual to the team	Active participation	Participation limited to areas of interest	Support from who is touched
LU15	H1_15	Planning an improvement: from the individual to the team	Active participation	Various types of suggestions
LU4	H1_4	Planning an improvement: from the individual to the team	Active participation	Various types of suggestions
LU8	H1_8	Planning an improvement: from the individual to the team	Active participation	Various types of suggestions
LU5	H1_5	Planning an improvement: from the individual to the team	Active participation	Various types of suggestions
LU14	H1_14	Planning an improvement: from the individual to the team	Active participation	Various types of suggestions
LU15	H1_15	Planning an improvement: from the individual to the team	Active participation	Various types of suggestions
LU12	H1_12	Planning an improvement: from the individual to the team	Active participation	Various types of suggestions
LU11	H1_11	Planning an improvement: from the individual to the team	Active participation	Various types of suggestions	Crazy ideas
LU13	H1_13	Planning an improvement: from the individual to the team	Active participation	Various types of suggestions	Many good ideas
LU11	H1_11	Planning an improvement: from the individual to the team	Active participation	Various types of suggestions	Many good ideas
LU13	H1_13	Planning an improvement: from the individual to the team	Active participation	Various types of suggestions	Many good ideas
LU13	H1_13	Planning an improvement: from the individual to the team	Individual empowerment	Bring new ideas
LU4	H1_4	Planning an improvement: from the individual to the team	Individual empowerment	Courage	No fear of others
LU13	H1_13	Planning an improvement: from the individual to the team	Individual empowerment	Courage	Without Kaizen less confidence
LU14	H1_14	Planning an improvement: from the individual to the team	Individual empowerment	Courage	Without Kaizen: more effort in proposing
LU7	H1_7	Planning an improvement: from the individual to the team	Individual empowerment	Creativity
LU7	H1_7	Planning an improvement: from the individual to the team	Individual empowerment	Creativity	Creative person
LU5	H1_5	Planning an improvement: from the individual to the team	Individual empowerment	Empowered
LU14	H1_14	Planning an improvement: from the individual to the team	Individual empowerment	Empowered
LU13	H1_13	Planning an improvement: from the individual to the team	Individual empowerment	Empowered
LU5	H1_5	Planning an improvement: from the individual to the team	Individual empowerment	Empowered
LU5	H1_5	Planning an improvement: from the individual to the team	Individual empowerment	Empowered
LU14	H1_14	Planning an improvement: from the individual to the team	Individual empowerment	Empowered
LU11	H1_11	Planning an improvement: from the individual to the team	Individual empowerment	Encouraged to reflect about problems
LU11	H1_11	Planning an improvement: from the individual to the team	Individual empowerment	Encouraged to reflect about problems
LU10	H1_10	Planning an improvement: from the individual to the team	Individual empowerment	Encouraged to reflect about problems
LU11	H1_11	Planning an improvement: from the individual to the team	Individual empowerment	Encouraged to reflect about problems
LU15	H1_15	Planning an improvement: from the individual to the team	Individual empowerment	Encouraged to reflect about problems	Being self-critical
LU11	H1_11	Planning an improvement: from the individual to the team	Individual empowerment	Encouraged to reflect about problems	Being self-critical
LU13	H1_13	Planning an improvement: from the individual to the team	Individual empowerment	Encouraged to reflect about problems	Reflection
LU12	H1_12	Planning an improvement: from the individual to the team	Individual empowerment	Feel esteemed	Feel valued
LU11	H1_11	Planning an improvement: from the individual to the team	Individual empowerment	Feel esteemed	Feel valued
LU7	H1_7	Planning an improvement: from the individual to the team	Individual empowerment	Feel esteemed	Feel valued
ZH27	H2_27	Planning an improvement: from the individual to the team	Individual empowerment	Feel esteemed	Feel valued
LU1	H1_1	Planning an improvement: from the individual to the team	Individual empowerment	Feel esteemed	Feel valued
LU4	H1_4	Planning an improvement: from the individual to the team	Individual empowerment	Feel esteemed	Feel valued
ZH21	H2_21	Planning an improvement: from the individual to the team	Individual empowerment	Feel esteemed	Feel valued
LU3	H1_3	Planning an improvement: from the individual to the team	Individual empowerment	Feel esteemed	Feel valued
LU7	H1_7	Planning an improvement: from the individual to the team	Individual empowerment	Feel esteemed	Feel valued
LU2	H1_2	Planning an improvement: from the individual to the team	Individual empowerment	Feel esteemed	Feel valued
LU4	H1_4	Planning an improvement: from the individual to the team	Individual empowerment	Feel esteemed	Feeling valued thanks to Kaizen
LU13	H1_13	Planning an improvement: from the individual to the team	Individual empowerment	Feel esteemed	I am taken seriously
LU2	H1_2	Planning an improvement: from the individual to the team	Individual empowerment	Feel esteemed	I am taken seriously
ZH27	H2_27	Planning an improvement: from the individual to the team	Individual empowerment	Feel esteemed	I am taken seriously
LU3	H1_3	Planning an improvement: from the individual to the team	Individual empowerment	Feel esteemed	I am taken seriously
LU13	H1_13	Planning an improvement: from the individual to the team	Individual empowerment	Feel esteemed	I am taken seriously
LU9	H1_9	Planning an improvement: from the individual to the team	Individual empowerment	Feel esteemed	I am taken seriously
LU13	H1_13	Planning an improvement: from the individual to the team	Individual empowerment	Feel esteemed	I am taken seriously
ZH19	H2_19	Planning an improvement: from the individual to the team	Individual empowerment	Feel esteemed	I am taken seriously
LU11	H1_11	Planning an improvement: from the individual to the team	Individual empowerment	Feel esteemed	I am taken seriously
LU15	H1_15	Planning an improvement: from the individual to the team	Individual empowerment	Feel esteemed	I am taken seriously
LU15	H1_15	Planning an improvement: from the individual to the team	Individual empowerment	Feel esteemed	I am taken seriously
LU12	H1_12	Planning an improvement: from the individual to the team	Individual empowerment	Feel esteemed	I am taken seriously
LU11	H1_11	Planning an improvement: from the individual to the team	Individual empowerment	Feel esteemed	I feel confirmed in what I do
LU4	H1_4	Planning an improvement: from the individual to the team	Individual empowerment	Feel esteemed	I feel confirmed in what I do
LU9	H1_9	Planning an improvement: from the individual to the team	Individual empowerment	Feel esteemed	Positive reaction to refusal when justified	Everything has a reason
LU9	H1_9	Planning an improvement: from the individual to the team	Individual empowerment	Feel esteemed	Positive reaction to refusal when justified	Experience of refusal
LU9	H1_9	Planning an improvement: from the individual to the team	Individual empowerment	Feel esteemed	Positive reaction to refusal when justified	Experience of refusal
LU13	H1_13	Planning an improvement: from the individual to the team	Individual empowerment	Feel esteemed	Positive reaction to refusal when justified	Experience of refusal
LU13	H1_13	Planning an improvement: from the individual to the team	Individual empowerment	Feel esteemed	Positive reaction to refusal when justified	Receive an explanation
LU14	H1_14	Planning an improvement: from the individual to the team	Individual empowerment	Feel esteemed	Positive reaction to refusal when justified	Receive an explanation
LU9	H1_9	Planning an improvement: from the individual to the team	Individual empowerment	Feel esteemed	Positive reaction to refusal when justified	Receive an explanation
LU9	H1_9	Planning an improvement: from the individual to the team	Individual empowerment	Feel esteemed	Positive reaction to refusal when justified	Receive an explanation
LU13	H1_13	Planning an improvement: from the individual to the team	Individual empowerment	Feel esteemed	Positive reaction to refusal when justified	Receive an explanation
ZH21	H2_21	Planning an improvement: from the individual to the team	Individual empowerment	Feel esteemed	Positive reaction to refusal when justified	Receive an explanation
LU9	H1_9	Planning an improvement: from the individual to the team	Individual empowerment	Feel esteemed	Positive reaction to refusal when justified	Receive an explanation
LU9	H1_9	Planning an improvement: from the individual to the team	Individual empowerment	Feel esteemed	Positive reaction to refusal when justified	Receive an explanation	More motivation
ZH18	H2_18	Planning an improvement: from the individual to the team	Individual empowerment	Feel esteemed	Respected
LU7	H1_7	Planning an improvement: from the individual to the team	Individual empowerment	Feel esteemed	Respected
ZH18	H2_18	Planning an improvement: from the individual to the team	Individual empowerment	Feel esteemed	Respected
LU11	H1_11	Planning an improvement: from the individual to the team	Individual empowerment	Feel esteemed	Self-confidence
LU12	H1_12	Planning an improvement: from the individual to the team	Individual empowerment	Feel esteemed	Self-confidence
LU8	H1_8	Planning an improvement: from the individual to the team	Individual empowerment	Feel esteemed	Self-worth
LU10	H1_10	Planning an improvement: from the individual to the team	Individual empowerment	Increased responsibility
LU14	H1_14	Planning an improvement: from the individual to the team	Individual empowerment	Increased responsibility
LU10	H1_10	Planning an improvement: from the individual to the team	Individual empowerment	Increased responsibility
LU11	H1_11	Planning an improvement: from the individual to the team	Individual empowerment	Increased responsibility
LU6	H1_6	Planning an improvement: from the individual to the team	Individual empowerment	Increased responsibility	Head nurse delegates to employees
LU11	H1_11	Planning an improvement: from the individual to the team	Individual empowerment	Increased responsibility	Head nurse delegates to employees
LU3	H1_3	Planning an improvement: from the individual to the team	Individual empowerment	Increased responsibility	Head nurse delegates to employees
LU6	H1_6	Planning an improvement: from the individual to the team	Individual empowerment	Increased responsibility	Head nurse delegates to employees
LU14	H1_14	Planning an improvement: from the individual to the team	Individual empowerment	Increased responsibility	Head nurse delegates to employees
LU8	H1_8	Planning an improvement: from the individual to the team	Individual empowerment	Increased responsibility	Implementation delegated to employees
LU10	H1_10	Planning an improvement: from the individual to the team	Individual empowerment	Increased responsibility	Implementation delegated to employees
LU5	H1_5	Planning an improvement: from the individual to the team	Individual empowerment	Increased responsibility	Implementation delegated to employees
LU5	H1_5	Planning an improvement: from the individual to the team	Individual empowerment	Increased responsibility	Implementation delegated to employees
LU5	H1_5	Planning an improvement: from the individual to the team	Individual empowerment	Increased responsibility	Implementation delegated to employees
LU5	H1_5	Planning an improvement: from the individual to the team	Individual empowerment	Increased responsibility	Implementation delegated to employees
LU9	H1_9	Planning an improvement: from the individual to the team	Individual empowerment	Increased responsibility	Implementation delegated to employees
ZH27	H2_27	Planning an improvement: from the individual to the team	Individual empowerment	Increased responsibility	Implementation delegated to employees	Delegation based on function
ZH20	H2_20	Planning an improvement: from the individual to the team	Individual empowerment	Increased responsibility	Implementation delegated to employees	Delegation based on function
ZH29	H2_29	Planning an improvement: from the individual to the team	Individual empowerment	Opportunity for suggestions
LU7	H1_7	Planning an improvement: from the individual to the team	Individual empowerment	Personal contribution
LU13	H1_13	Planning an improvement: from the individual to the team	Individual empowerment	Post-it
ZH17	H2_17	Planning an improvement: from the individual to the team	Individual empowerment	Post-it as medium to communicate own opinion
LU8	H1_8	Planning an improvement: from the individual to the team	Individual empowerment	Post-it as medium to communicate own opinion
LU4	H1_4	Planning an improvement: from the individual to the team	Individual empowerment	Post-it as medium to communicate own opinion
LU13	H1_13	Planning an improvement: from the individual to the team	Individual empowerment	Post-it as medium to communicate own opinion
LU3	H1_3	Planning an improvement: from the individual to the team	Individual empowerment	Post-it as medium to communicate own opinion
LU14	H1_14	Planning an improvement: from the individual to the team	Individual empowerment	Post-it as medium to communicate own opinion
LU1	H1_1	Planning an improvement: from the individual to the team	Individual empowerment	Post-it as medium to communicate own opinion
LU6	H1_6	Planning an improvement: from the individual to the team	Individual empowerment	Post-it as medium to communicate own opinion
ZH30	H2_30	Planning an improvement: from the individual to the team	Individual empowerment	Post-it as medium to communicate own opinion
LU15	H1_15	Planning an improvement: from the individual to the team	Individual empowerment	Post-it as medium to communicate own opinion
LU7	H1_7	Planning an improvement: from the individual to the team	Individual empowerment	Post-it as medium to communicate own opinion
LU12	H1_12	Planning an improvement: from the individual to the team	Individual empowerment	Post-it as medium to communicate own opinion
LU6	H1_6	Planning an improvement: from the individual to the team	Individual empowerment	Satisfaction with personal participation	Being fix in a ward brings more ideas
LU4	H1_4	Planning an improvement: from the individual to the team	Individual empowerment	Satisfaction with personal participation	Find good my level of participation
ZH19	H2_19	Planning an improvement: from the individual to the team	Individual empowerment	Satisfaction with personal participation	Find good my level of participation
LU8	H1_8	Planning an improvement: from the individual to the team	Individual empowerment	Satisfaction with personal participation	Find good my level of participation
LU4	H1_4	Planning an improvement: from the individual to the team	Individual empowerment	Satisfaction with personal participation	Find good my level of participation
LU13	H1_13	Planning an improvement: from the individual to the team	Individual empowerment	Satisfaction with personal participation	Find good my level of participation
LU5	H1_5	Planning an improvement: from the individual to the team	Individual empowerment	Satisfaction with personal participation	Find good my level of participation
LU14	H1_14	Planning an improvement: from the individual to the team	Individual empowerment	Satisfaction with personal participation	Find good my level of participation
LU12	H1_12	Planning an improvement: from the individual to the team	Individual empowerment	Satisfaction with personal participation	Find good my level of participation
ZH27	H2_27	Planning an improvement: from the individual to the team	Individual empowerment	Satisfaction with personal participation	Find good my level of participation
LU1	H1_1	Planning an improvement: from the individual to the team	Individual empowerment	Satisfaction with personal participation	Find good my level of participation
LU4	H1_4	Planning an improvement: from the individual to the team	Individual empowerment	Satisfaction with personal participation	Find good my level of participation
LU6	H1_6	Planning an improvement: from the individual to the team	Individual empowerment	Satisfaction with personal participation	Find good my level of participation
ZH28	H2_28	Planning an improvement: from the individual to the team	Individual empowerment	Satisfaction with personal participation	Find good my level of participation
LU13	H1_13	Planning an improvement: from the individual to the team	Individual empowerment	Satisfaction with personal participation	Find good my level of participation
ZH18	H2_18	Planning an improvement: from the individual to the team	Individual empowerment	Satisfaction with personal participation	Find good my level of participation
LU2	H1_2	Planning an improvement: from the individual to the team	Individual empowerment	Satisfaction with personal participation	Find good my level of participation
LU7	H1_7	Planning an improvement: from the individual to the team	Individual empowerment	Satisfaction with personal participation	Find good my level of participation
LU13	H1_13	Planning an improvement: from the individual to the team	Individual empowerment	Satisfaction with personal participation	I express my opinion when I have something to say/ask
LU5	H1_5	Planning an improvement: from the individual to the team	Individual empowerment	Satisfaction with personal participation	I express my opinion when I have something to say/ask
ZH18	H2_18	Planning an improvement: from the individual to the team	Individual empowerment	Satisfaction with personal participation	I express my opinion when I have something to say/ask
ZH20	H2_20	Planning an improvement: from the individual to the team	Individual empowerment	Satisfaction with personal participation	I express my opinion when I have something to say/ask
LU1	H1_1	Planning an improvement: from the individual to the team	Individual empowerment	Satisfaction with personal participation	I express my opinion when I have something to say/ask
LU2	H1_2	Planning an improvement: from the individual to the team	Individual empowerment	Satisfaction with personal participation	I express my opinion when I have something to say/ask
LU8	H1_8	Planning an improvement: from the individual to the team	Individual empowerment	Satisfaction with personal participation	I express my opinion when I have something to say/ask
LU9	H1_9	Planning an improvement: from the individual to the team	Individual empowerment	Satisfaction with personal participation	I express my opinion when I have something to say/ask
LU5	H1_5	Planning an improvement: from the individual to the team	Individual empowerment	Satisfaction with personal participation	I express my opinion when I have something to say/ask
LU3	H1_3	Planning an improvement: from the individual to the team	Individual empowerment	Satisfaction with personal participation	I express my opinion when I have something to say/ask
LU6	H1_6	Planning an improvement: from the individual to the team	Individual empowerment	Satisfaction with personal participation	No need to participate more
ZH16	H2_16	Planning an improvement: from the individual to the team	Individual empowerment	Satisfaction with personal participation	No need to participate more
LU2	H1_2	Planning an improvement: from the individual to the team	Individual empowerment	Satisfaction with personal participation	No need to participate more
LU3	H1_3	Planning an improvement: from the individual to the team	Individual empowerment	Satisfaction with personal participation	No need to participate more
LU7	H1_7	Planning an improvement: from the individual to the team	Individual empowerment	Satisfaction with personal participation	No need to participate more
LU14	H1_14	Planning an improvement: from the individual to the team	Individual empowerment	Satisfaction with personal participation	No need to participate more
ZH18	H2_18	Planning an improvement: from the individual to the team	Individual empowerment	Satisfaction with personal participation	No need to participate more
LU9	H1_9	Planning an improvement: from the individual to the team	Individual empowerment	Satisfaction with personal participation	No need to participate more
LU12	H1_12	Planning an improvement: from the individual to the team	Individual empowerment	Satisfaction with personal participation	No need to participate more
LU1	H1_1	Planning an improvement: from the individual to the team	Individual empowerment	Satisfaction with personal participation	No need to participate more
ZH18	H2_18	Planning an improvement: from the individual to the team	Individual empowerment	Satisfaction with personal participation	No need to participate more
ZH21	H2_21	Planning an improvement: from the individual to the team	Individual empowerment	Satisfaction with personal participation	No need to participate more
LU9	H1_9	Planning an improvement: from the individual to the team	Individual empowerment	Without Kaizen less participation
LU7	H1_7	Planning an improvement: from the individual to the team	Individual empowerment	Without Kaizen less participation
LU6	H1_6	Planning an improvement: from the individual to the team	Limited decisional power	Doesn't solve every problem
LU9	H1_9	Planning an improvement: from the individual to the team	Limited decisional power	Doesn't solve every problem
LU3	H1_3	Planning an improvement: from the individual to the team	Limited decisional power	Hierarchies of decisions
LU3	H1_3	Planning an improvement: from the individual to the team	Limited decisional power	Hierarchies of decisions
LU3	H1_3	Planning an improvement: from the individual to the team	Limited decisional power	Hierarchies of decisions
LU7	H1_7	Planning an improvement: from the individual to the team	Limited decisional power	Ideas must be achievable
LU8	H1_8	Planning an improvement: from the individual to the team	Limited decisional power	Ideas must be achievable
ZH17	H2_17	Planning an improvement: from the individual to the team	Limited decisional power	Ideas must be achievable	Asking "why"
LU8	H1_8	Planning an improvement: from the individual to the team	Limited decisional power	Ideas must be achievable	Realistic
ZH18	H2_18	Planning an improvement: from the individual to the team	Limited decisional power	Ideas must be achievable	Realistic
LU8	H1_8	Planning an improvement: from the individual to the team	Limited decisional power	Ideas must be achievable	Realistic
ZH30	H2_30	Planning an improvement: from the individual to the team	Limited decisional power	Internal problems	Nursing
ZH30	H2_30	Planning an improvement: from the individual to the team	Limited decisional power	Internal problems	Nursing
ZH30	H2_30	Planning an improvement: from the individual to the team	Limited decisional power	Internal problems	Nursing
LU2	H1_2	Planning an improvement: from the individual to the team	Limited decisional power	Internal problems	Nursing	Material
ZH28	H2_28	Planning an improvement: from the individual to the team	Limited decisional power	Internal problems	Nursing	Material
LU12	H1_12	Planning an improvement: from the individual to the team	Limited decisional power	Internal problems	Nursing	Material
LU11	H1_11	Planning an improvement: from the individual to the team	Limited decisional power	Internal problems	Nursing	Material
LU9	H1_9	Planning an improvement: from the individual to the team	Limited decisional power	Internal problems	Nursing	Material
ZH21	H2_21	Planning an improvement: from the individual to the team	Limited decisional power	Internal problems	Nursing	Material
LU10	H1_10	Planning an improvement: from the individual to the team	Limited decisional power	Internal problems	Nursing	Material
LU6	H1_6	Planning an improvement: from the individual to the team	Limited decisional power	Internal problems	Nursing	Material
ZH16	H2_16	Planning an improvement: from the individual to the team	Limited decisional power	Internal problems	Nursing	Material
LU8	H1_8	Planning an improvement: from the individual to the team	Limited decisional power	Internal problems	Nursing	Material
LU3	H1_3	Planning an improvement: from the individual to the team	Limited decisional power	Internal problems	Nursing	Material
LU6	H1_6	Planning an improvement: from the individual to the team	Limited decisional power	Internal problems	Nursing	Material
LU9	H1_9	Planning an improvement: from the individual to the team	Limited decisional power	Internal problems	Nursing	Material
LU8	H1_8	Planning an improvement: from the individual to the team	Limited decisional power	Internal problems	Nursing	Material
LU15	H1_15	Planning an improvement: from the individual to the team	Limited decisional power	Internal problems	Nursing	Material
ZH20	H2_20	Planning an improvement: from the individual to the team	Limited decisional power	Internal problems	Nursing	Material
ZH18	H2_18	Planning an improvement: from the individual to the team	Limited decisional power	Internal problems	Nursing	Material
ZH21	H2_21	Planning an improvement: from the individual to the team	Limited decisional power	Internal problems	Nursing	Material
LU6	H1_6	Planning an improvement: from the individual to the team	Limited decisional power	Internal problems	Nursing	Material
LU4	H1_4	Planning an improvement: from the individual to the team	Limited decisional power	Internal problems	Nursing	Material
ZH21	H2_21	Planning an improvement: from the individual to the team	Limited decisional power	Internal problems	Nursing	Material
ZH27	H2_27	Planning an improvement: from the individual to the team	Limited decisional power	Internal problems	Nursing	Organisation
LU13	H1_13	Planning an improvement: from the individual to the team	Limited decisional power	Internal problems	Nursing	Processes
LU6	H1_6	Planning an improvement: from the individual to the team	Limited decisional power	Internal problems	Nursing	Processes
ZH29	H2_29	Planning an improvement: from the individual to the team	Limited decisional power	Internal problems	Nursing	Processes
ZH27	H2_27	Planning an improvement: from the individual to the team	Limited decisional power	Internal problems	Nursing	Processes
LU12	H1_12	Planning an improvement: from the individual to the team	Limited decisional power	Internal problems	Nursing	Processes
ZH21	H2_21	Planning an improvement: from the individual to the team	Limited decisional power	Internal problems	Nursing	Processes
ZH30	H2_30	Planning an improvement: from the individual to the team	Limited decisional power	Internal problems	Nursing	Processes
LU10	H1_10	Planning an improvement: from the individual to the team	Limited decisional power	Internal problems	Nursing	Processes
ZH21	H2_21	Planning an improvement: from the individual to the team	Limited decisional power	Internal problems	Nursing	Processes
ZH30	H2_30	Planning an improvement: from the individual to the team	Limited decisional power	Internal problems	Nursing	Processes
ZH16	H2_16	Planning an improvement: from the individual to the team	Limited decisional power	Internal problems	Nursing	Processes
ZH28	H2_28	Planning an improvement: from the individual to the team	Limited decisional power	Internal problems	Nursing	Processes
ZH19	H2_19	Planning an improvement: from the individual to the team	Limited decisional power	Internal problems	Nursing	Processes
LU8	H1_8	Planning an improvement: from the individual to the team	Limited decisional power	Internal problems	Nursing	Processes
LU15	H1_15	Planning an improvement: from the individual to the team	Limited decisional power	Internal problems	Nursing	Processes
ZH30	H2_30	Planning an improvement: from the individual to the team	Limited decisional power	Internal problems	Nursing	Processes
LU3	H1_3	Planning an improvement: from the individual to the team	Limited decisional power	Internal problems	Nursing	Processes
LU12	H1_12	Planning an improvement: from the individual to the team	Limited decisional power	Internal problems	Nursing	Processes
ZH18	H2_18	Planning an improvement: from the individual to the team	Limited decisional power	Internal problems	Nursing	Processes
LU11	H1_11	Planning an improvement: from the individual to the team	Limited decisional power	Internal problems	Nursing	Processes
LU13	H1_13	Planning an improvement: from the individual to the team	Limited decisional power	Internal problems	Nursing	Processes
LU3	H1_3	Planning an improvement: from the individual to the team	Limited decisional power	Internal problems	Nursing	Processes
ZH30	H2_30	Planning an improvement: from the individual to the team	Limited decisional power	Internal problems	Nursing	Processes
LU14	H1_14	Planning an improvement: from the individual to the team	Limited decisional power	Internal problems	Nursing	Processes
ZH21	H2_21	Planning an improvement: from the individual to the team	Limited decisional power	Internal problems	Nursing	Processes	Kardex
ZH17	H2_17	Planning an improvement: from the individual to the team	Limited decisional power	Internal problems	Nursing	Processes	Kardex
ZH19	H2_19	Planning an improvement: from the individual to the team	Limited decisional power	Internal problems	Nursing	Processes	Kardex
ZH30	H2_30	Planning an improvement: from the individual to the team	Limited decisional power	Internal problems	Nursing	Processes	Kardex
ZH30	H2_30	Planning an improvement: from the individual to the team	Limited decisional power	Internal problems	Nursing	Processes	Kardex
ZH20	H2_20	Planning an improvement: from the individual to the team	Limited decisional power	Internal problems	Nursing	Processes	Quality
ZH27	H2_27	Planning an improvement: from the individual to the team	Limited decisional power	Internal problems	Nursing	Teaching
ZH20	H2_20	Planning an improvement: from the individual to the team	Limited decisional power	Internal problems	Nursing	Time management
LU7	H1_7	Planning an improvement: from the individual to the team	Limited decisional power	Internal problems	Patients
LU4	H1_4	Planning an improvement: from the individual to the team	Limited decisional power	Internal problems	Patients
[truncated: 341 more rows]
