# Supplementary material for: Improving health care from the bottom up: Factors for the successful implementation of kaizen in acute care hospitals
Source: PLoS One. 2021 Sep 10;16(9):e0257412. doi: 10.1371/journal.pone.0257412 (PMC8432859; doi:10.1371/journal.pone.0257412)
Supplement: S3 Table — (XLSX) [file pone.0257412.s004.xlsx]

## Sheet: New quotes & categories
Survey question	Quote (Minimal data set)	Category	Sub-Category	Hospital	Nurse
Und welcher Einfluss hat die Möglichkeit, Ihre eigene Meinung zu äussern auf Ihren Willen oder Motivation, hier zu bleiben?	Mmh, also ich glaube, wenn ich meine Meinung gar nicht äussern dürfte und ich merke es… auch wenn ich es mal sagen möchte und es nicht erwünscht ist oder wie auch immer, dann ich glaube schon, dass die Motivation darunter leiden würde. Aber das ist für mich rein hypothetisch, weil es hier nicht der Fall ist. Und auch ausserhalb vom Kaizen muss ich sagen, dass [unser Spital] sehr offen für Vorschl…	Resources allocation & culture	The management has established a culture, which promotes an open dialog and/or tolerates failure	H1	01
Und wenn Sie ein Problem haben, können Sie nach der Hilfe Ihren Vorgesetzen fragen?	Mhm [nickt zu]	Resources allocation & culture	Management shows general support and/or encourages adoption of kaizen with persistence	H1	01
Wie bewerten Sie den Inhalt Ihrer Meinung im Vergleich zu anderen Meinungen?	Ob sie gleichgewichtet sind? Ja, ich denke es kommt auf das Problem an. Ja ich denke schon... wobei ehm, ja es ist noch schwierig zu sagen. Ich kann eigentlich sagen, was für Meinungen die Ärzte vertreten in gewisse Sachen, aber, ehm, ja... [lange Pause]. Nein, ich denke nicht. Aber ich glaube [...] mehrere von der Pflege [müssen] sich hinstellen und sagen “so wünschen wir es uns” hingegen, dass …	Resources allocation & culture	The management has established a culture, which promotes an open dialog and/or tolerates failure	H1	01
Wenn Sie ein Problem haben können sie nach der Hilfe von Ihrem Vorgesetzen fragen?	Ja, ich habe immer eine Ansprechperson.	Team dynamics and processes	There is a clear pre-defined process/structured way, in which kaizen works	H1	02
Und fühlen Sie sich Teil des Spitals?	Ja, weil ich ja als Person, Fachperson... ehm wertgeschätzt werde, gefördert auch.	Job commitment and satisfaction	Kaizen increases commitment to the hospital and/or overall job satisfaction	H1	02
Können Sie sich erinnern wie Sie sich gefühlt haben, als diesen Vorschlag konkret berücksichtigt wurde?	Ich hatte Freude, weil es war auch mit Kosten verbunden, für die Klinik, aber... der Bedarf wurde ernst genommen.	Job commitment and satisfaction	Kaizen increases commitment to the hospital and/or overall job satisfaction	H1	02
Ihrer Meinung nach, warum wird Ihnen diese Möglichkeit gegeben, an Verbesserungsprozesse zu beteiligen?	Das ist die Philosophie von Hirslanden auch, mit dem Kaizen... denke ich ja, das hat ein hohen Wert hier im Haus.	Resources allocation & culture	The management has established a culture, which promotes an open dialog and/or tolerates failure	H1	02
Wie ist es in Ihrem Job, nach der Meinung des Pflegepersonals zu fragen, im Vergleich zum Beispiel zu anderen Berufsgruppen?	Ja schon sehr wichtig, weil wir arbeiten in einem Team und dann ist es schon wichtig, dass alle zufrieden sind und ja...zusammenarbeiten, dass alle gehört werden.	Team dynamics and processes	Team work, coordination, and cohesion in terms of how well hospital staff work together, support each other, and create a collaborative work environment	H1	03
Finden Sie es gerecht [dass die finalen Entscheidungen über die Vorschläge von der Stationsleitung getroffen werden]?	Ja, weil sie sammelt eigentlich dann die Meinungen von allen [...], wir besprechen das und sie [Stationsleitung] hört eigentlich auf uns, sie schliesst dann eigentlich aus unseren Meinungen [...] die Lösung und dann klappt es sehr gut.	Team dynamics and processes	There is a clear pre-defined process/structured way, in which kaizen works	H1	03
Wenn Sie Ihre Meinung über Probleme und Vorschläge zur Verbesserungsprozesse äussern, wie viel zählt es im Vergleich zur Meinung von Ärzten?	Die Meinung zählt schon, ja... aber die Ärzte haben manchmal dann doch ein... also... mehr Rechte schlussendlich, dass es so gemacht wird, wie sie es möchten.	Resources allocation & culture	Management shows general support and/or encourages adoption of kaizen with persistence	H1	03
Wie viel Zeit vergeht zwischen dem Moment, wo Sie das Problem berichten und dem Moment, wo die Lösung implementiert wird?	Manchmal gibt es etwas, dass man sofort umsetzen kann [...] und es gibt manchmal Sachen, die müssen angeschafft werden, und das dauert längere Zeit und da haben wir so, wie ein Kreis, quasi ein Kuchen...es hat so vier Teile, und dann kann man immer den Teil ausmalen, wenn der Prozess weitergegangen ist und wenn er ganz ausgemalt ist, dann ist es [der Kaizen-Vorschlag] umgesetzt.	Infrastructure availability and adoption	Infrastructure needed for the sustainable implementation of kaizen is available and accessible, e.g. dashboards and regular meetings	H1	04
Also, wenn ich richtig verstehe, spielt es für Sie keine Rolle, ob Ihre Kollegen vor der Besprechung mit Ihrem Vorschlag nicht einverstanden sind...?	Nein, eigentlich nicht, weil es ist wirklich ein Forum, wo jeder seine Meinung bringen kann.	Resources allocation & culture	The management has established a culture, which promotes an open dialog and/or tolerates failure	H1	04
Und wie bewerten Sie das Kaizen für Sie persönlich?	Ich finde es eine gute Sache. Ich denke, wenn ich jetzt das Gefühl habe, dass etwas vielleicht nicht so gut funktioniert oder man könnte es noch anders und ich hätte einen besseren Vorschlag, dann kann ich dort hingehen und das dort aufschreiben und dann weiss ich, das wird angeschaut und es wird darüber gesprochen... es geht nicht einfach vergessen.	Team dynamics and processes	There is a clear pre-defined process/structured way, in which kaizen works	H1	04
Inwiefern könnte Kaizen die Beziehung mit Ihrem Vorgesetzen verbessern?	Ich habe eine gute Beziehung mit meinen Vorgesetzen [lacht] also ich glaube nicht, dass man da etwas verbessern kann [lacht].	Team dynamics and processes	Team work, coordination, and cohesion in terms of how well hospital staff work together, support each other, and create a collaborative work environment	H1	04
Im Allgemeinen, wie fühlst du dich gegenüber deinem Arbeitgeber, wenn dir die Möglichkeit gegeben wird, Lösungsvorschläge zu einem Problem geben zu können?	Ich fühle mich dadurch ernst genommen. Also, es ist... in der Ausbildung finde ich sehr wichtig, dass man merkt „so man gehört wirklich dazu“ und „deine Meinung zählt“ sozusagen... genau. Es gibt sehr viel zurück, also es ist etwas sehr Wichtiges für mich jetzt.	Job commitment and satisfaction	Kaizen increases commitment to the hospital and/or overall job satisfaction	H1	05
Hat diese Möglichkeit, deine eigene Meinung zu äussern, einen Einfluss auf deinen Willen, hier zu arbeiten?	Ich denke schon, nicht also... nicht wirklich sehr gross, als ich denke „okay, das ist jetzt der Grund...“, aber es ist schon... es gibt schon etwas, das Kaizen ist schon sehr...toll, dass wir das haben.	Job commitment and satisfaction	Kaizen increases commitment to the hospital and/or overall job satisfaction	H1	05
Ist es dir am Arbeitsplatz schon passiert, dass du etwas nicht gesagt hast wegen der möglichen Reaktion der anderen Kollegen?	Ja... und... als Lernende [schweigt] ja... man traut sich nicht immer so, die Meinung direkt zu sagen, das ist schon zu... und man weiss auch, wenn man selbst ein bisschen empfindlicher ist, mit... ja, wenn jemand etwas sagt, dann geht man auch anders damit um, und...hält sich dann noch eher... also ich bin so, dass ich mit anderen doch eher etwas mehr zurückhalte, und manchmal habe ich als Lerne…	Resources allocation & culture	The management has established a culture, which promotes an open dialog and/or tolerates failure	H1	05
Gibt es Aspekte beteffend dem Kazien, dass du gerne verändern möchtest?	Ich finde es eigentlich gut das System. Eben finde ich es gut, dass es einen Kreis gibt, und dass man immer wieder zurückkommt, weil sonst, wenn das nur einmal angeschaut wird... vergisst man so, so wenn man vier Mal hört, ist es ehm ja... im Kopf, und man kann es so anwenden oder es ist so ein Reminder.	Infrastructure availability and adoption	Nurses make use of the kaizen infrastructure provided	H1	06
Möchtest du dich mehr, weniger, oder gleich viel beteiligen als jetzt?	Ehm... ich denke, nach der Ausbildung möchte ich mich wieder mehr beteiligen. Momentan ist es für mich OK, weil ich bin nicht lange hier, gehe dann wieder, und deswegen habe ich wie eben gesagt nicht so Zeit dafür, aber ich bin schon der Meinung, dass man mehr, also, dass ich mehr Ideen oder sonst meine Meinung dann einbringen möchte. Weil, jetzt habe ich das Gefühl, ich bin in der Ausbildung, ic…	Resources allocation & culture	The management has established a culture, which promotes an open dialog and/or tolerates failure	H1	06
Wieso nicht [hast du dich noch nicht richtig am Kaizen beteiligt]?	Ehm... eben weil ich jetzt, also auf dieser Station hatte ich noch nicht das Kaizen, und vorher, war ich...da ich Lernende bin, wechselt immer die Station oder irgendwie kann ich nie so dazu, weil ich immer frisch auf dieser Station war. Und darum kommt, hatte ich wie keine Verbesserungsmöglichkeiten, weil ich auch neu auf dieser Station war. [...] war noch nie länger als ein halbes Jahr auf der …	Human resources and staffing	Constrains with existing staff, e.g. short-staffed and/or there is not enough time to include kaizen in their work routine	H1	06
Ist es dir schon passiert, dass du Unterstützung für ein Problem brauchtest, aber niemand war da, dir zu helfen?	Nein, eigentlich nicht. Ich […] wurde bis jetzt eigentlich immer gut unterstützt.	Team dynamics and processes	Team work, coordination, and cohesion in terms of how well hospital staff work together, support each other, and create a collaborative work environment	H1	06
Kannst du mir ein Beispiel geben, aus wann du diese Unterstützung wahrnimmst?	Ich denke, wir haben auch in der Jahr Kaizen-Schulung zum Beispiel, wo das System erklärt wird, wo man üben kann in kleinem Rahmen. Ich denke, das ist für Mitarbeiter gut, welche neu sind und noch keine Erfahrung damit gemacht haben [...].	Infrastructure availability and adoption	Infrastructure needed for the sustainable implementation of kaizen is available and accessible, e.g. introductory course, dashboards, and regular meetings	H1	07
Wie bewertest du dieses System für das ganze Funktionieren deiner Station?	Ich finde, es funktioniert gut und hat es bei uns sehr viel geholfen. Es ist auch schön, die Entwicklung zu sehen, als ich vor 4.5 Jahre angefangen habe, war es hier ein bisschen holprig, niemand hat sich getraut, etwas zu sagen und inzwischen versucht jeder und hat Ideen und, welche man auch besprechen kann. Ich denke, es war etwas Neues, so eine Veränderung, die Verunsicherung auslöste. Man wus…	Resources allocation & culture	The management has established a culture, which promotes an open dialog and/or tolerates failure	H1	07
Wenn du Vorschläge machst, denkst du eher an Verbesserungen für deinen Job oder eher an die Patientensicherheit oder –zufriedenheit, oder beides?	Ich denke, es kommt ganz auf das Thema an. Es wird beides... die einen [Kaizen-Vorschläge] sind sehr Team-orientiert, was die Süssigkeiten betrifft, dass interessiert den Patienten nicht, andere betreffen nur den Patienten, aber ich denke es muss immer auch machbar für uns sein. Ich würde nicht etwas vorschlagen, dass wir nicht umsetzen können oder was für uns sehr viel Aufwand bedeutet.	Nurses' perspectives	Nurses participate in kaizen by making suggestions or implementing ideas	H1	07
Hast du schon schlechte Reaktionen erlebt über deine Meinungen?	Ja, ich denke es waren sicher einige schlechte dabei. Das Beispiel, das ich genannt habe zum Beispiel... und, oft sind auch nicht ausgesprochen negative Äusserungen, aber man fühlt es, dass das nicht gut angekommen ist, oder dass dann die Stimmung angespannt ist. Aber das gibt es überall.	Resources allocation & culture	The management has established a culture, which promotes an open dialog and/or tolerates failure	H1	07
Hat diese Möglichkeit, deine eigene Meinung zu äussern einen Einfluss auf deinen Willen, hier zu bleiben?	Ehm... ich denke ja. Es ist nicht der Hauptgrund, aber ich denke, hier haben wir doch eine relativ grosse Meinungsfreiheit und dürfen uns einbringen, was beispielsweise in einem grossen Betrieb nicht so der Fall wäre.	Job commitment and satisfaction	Kaizen increases commitment to the hospital	H1	07
Wie bewerten Sie das Kaizen als quasi eine „Aufgabe“ im Vergleich zu den anderen Aufgaben, die Sie haben?	Es ist noch schwierig zu sagen... also für mich ist es einfach... also es ist schon ja weniger wichtig... es ist schwierig zu sagen, also ja die anderen Aufgaben sind ja natürlich viel wichtigere Aufgaben, aber das gehört einfach dazu und wir evaluieren, wir schauen, ja. Also wichtig ist es schon, aber ja ich habe natürlich auch Wichtigeres.	Nurses' perspectives	Other general or specific perceptions of kaizen and its importance	H1	08
Machen Sie viele Vorschläge?	Weniger [lacht]. Ich hatte am Anfang... jetzt weiss ich nicht, vielleicht bin ich jetzt auch in der Routine drin, vielleicht je länger man da ist, desto weniger... ich weiss nicht. Ich finde aufkommen, die neue Ideen kommen von vielen Mitarbeitern, die frisch kommen, vielleicht die in einem anderen Spital etwas gesehen haben. Die sagen „Hey, dort haben wir so und so gemacht und das war eigentlich…	Team dynamics and processes	Staff fit with the program either through commitment to the program vision and/or experience and skills needed for successful implementation	H1	08
Hat dieses Gefühl einen Einfluss auf Ihren Willen, hier zu bleiben, hier zu arbeiten?	Nicht nur. Also es gibt sicher ganz viele Aspekte, was mich hier bleiben lässt, aber Kaizen ist sicher auch ein Punkt; also wäre ich sicher froh, wenn ich in einem anderen Spital arbeiten würde, wenn es auch Kaizen geben würde, weil es ist auch eine gute Sache.	Job commitment and satisfaction	Kaizen increases commitment to the hospital and/or overall job satisfaction	H1	08
Warum hat das Spital Ihnen die Möglichkeit gegeben, Verbesserungsvorschläge zu machen?	Ich denke auch, dass sie eben dadurch immer wachsen wollen. Also, dass jeder Mitarbeiter kann auch gute Ideen beibringen, wo wir auch im ganzen Haus profitieren können.	Resources allocation & culture	The adequacy of resources dedicated to program implementation	H1	08
Wie haben Sie das Kaizen erlebt, als Sie angefangen haben hier zu arbeiten? Wurde es Ihnen erklärt?	Ja, ich hatte eine sehr gute Einführung, ja, das ist so. Wie gesagt, ich komme aus der Langzeitpflege und das ist einen Riesenschritt mit rein 50 Jahren noch in die Akutpflege zu gehen.	Infrastructure availability and adoption	Infrastructure needed for the sustainable implementation of kaizen is available and accessible, e.g. introductory course, dashboards, and regular meetings	H1	09
Also wenn ich richtig verstehe, fühlen Sie sich auf jeden Fall gut, wenn Ihre Vorschläge nicht akzeptiert werden...?	Ja, sicher. Weil es mir immer erklärt wird „warum“. Es wird nicht einfach abgetan, fertig. [...] Ich bekomme immer eine Erklärung, warum man das nicht so umsetzen kann und das finde ich sehr nett.	Resources allocation & culture	The adequacy of resources dedicated to program implementation	H1	09
Hat diese Möglichkeit, Ihre eigene Meinung zu äussern einen Einfluss auf Ihren Willen, hier zu bleiben?	Ja, das hat es. Wenn du nur... ich sage es jetzt so: wenn du nur geduldet bist, ist die Motivation auch sehr schlecht und eine schlechte Arbeitsmotivation ist hier fehl am Platz. Wir arbeiten mit Menschen; die Patienten spüren das, ob du motiviert bist oder ob du nur wegen dem Lohn hier bist und das finde ich, das darf nicht sein. Was ich sehr oft schade finde, sehr sehr schade, dass das Pflegepe…	Human resources and staffing	Constrains with existing staff, e.g. short-staffed and/or there is not enough time to include kaizen in their work routine	H1	09
Und wie fühlen Sie sich gegenüber dieser Situation [diese Krankenschwester meint, dass sie sich nicht sonderlich kompetent fühlt]?	Gut! Ja, ich wollte fragen, ob ich noch Zusatzausbildung machen möchte, aber nein. Ich will einfach jetzt so arbeiten und freue mich auf die Pension!	Job commitment and satisfaction	Kaizen increases commitment to the hospital and/or overall job satisfaction	H1	09
Und während diesen Gesprächen werden alle Mitarbeitenden involviert? Alle können sprechen?	Ja, jeder kann seine Meinung dazu äussern und wie er dies findet, was er für eine Idee zu diesem Thema hatte etc.	Resources allocation & culture	The management has established a culture, which promotes an open dialog and/or tolerates failure	H1	09
Woran denken Sie, wenn das Wort Kaizen erwähnt wird?	Kaizen... Gruppenarbeiten, Gruppenmeinung, etwas Neues erschaffen in der Gruppe.	Team dynamics and processes	Team work, coordination, and cohesion in terms of how well hospital staff work together, support each other, and create a collaborative work environment	H1	09
Inwiefern könnte das Kaizen die Beziehung zwischen Kollegen verbessern?	Also wenn das Kaizen lebendig gelebt wird also wirklich mit dieser Offenheit und der Voraussetzung, die wie man gerade so hatte, dann könnte ich mir denken, dass dadurch natürlich auch ein „Wir-Gefühlen“ gut entstehen kann. [...] Von dem glaube ich ja, es kann einen positiven Effekt haben.	Job commitment and satisfaction	Kaizen increases commitment to the hospital and/or overall job satisfaction	H1	10
Wie bewerten sie das Kaizen für ihr Büro?	Als sehr gut. Ich glaube es ist eine gute Möglichkeit, dass wirklich alle Mitarbeiter auch angeregt werden, über Ideen zur Verbesserung nachzudenken. Also, wo man auch eine Verantwortung in gewisser Weise kriegt auch Dinge zu hinterfragen „Ist es gut so?“ oder „Können wir es besser machen?“ und das dann durch so ein regelmässiges und strukturiertes Kaizen, wie wird jetzt hier in der Pflege. [...]…	Resources allocation & culture	The management has established a culture, which promotes an open dialog and/or tolerates failure	H1	10
Glauben Sie, dass es Unterschiede zwischen den Stationen gibt in Bezug auf wie Kaizen verwendet wird?	Ja, das glaube ich. Ich glaube, dass ein Einflussfaktor, die Teamkultur ist. Und je nach Kultur innerhalb eines Teams, also wir können natürlich von der Kultur sprechen in unserer Organisation, also [Hospital 1], und trotzdem muss man natürlich nochmal auf einzelne Organisationseinheiten, also Stationen, einzelne Pflegestationen, kleine Abteilungen, da ist noch jeweils eine eigene Kultur. Und je …	Resources allocation & culture	The adequacy of resources dedicated to program implementation and/or achieving sustainable results	H1	10
Wie fühlen Sie sich, wenn Sie einen Vorschlag machen und es konkret implementiert wird?	Dann ist natürlich ein gutes Gefühl, ein positives Gefühl, weil man hat ja quasi ein Ziel erreicht, hat man erfolgt für sich als Team, wie auch immer und da man freut sich natürlich darüber, wenn es klappt.	Job commitment and satisfaction	Kaizen increases commitment to the hospital and/or overall job satisfaction	H1	10
Was denken Sie über ihre Arbeitgeber, wenn Sie darüber denken, dass den Mitarbeitenden die Möglichkeit gegeben wird, Lösungsvorschläge zu einem Problem zu können?	Also sehr positiv natürlich, weil die Strukturen sind ja geschaffen dafür. Ich glaube so von der Strukturqualität ist alles da, als Voraussetzung, damit man sich einbringen kann. Also das, was ein Arbeitgeber sozusagen bieten kann auch die Kultur in [Hospital 1] ist für mich so, dass es eine grosse Offenheit gibt, mitzudenken, mitzumachen, das ist immer sehr wohlwollend und wertschätzend auch ang…	Resources allocation & culture	The adequacy of resources dedicated to program implementation	H1	10
Im Allgemeinen, wie bewerten Sie die Unterstützung Ihres Arbeitgebers in Ihrem Job?	Ja... also 90% würde ich sagen, bin ich unterstützt. Die 10%, das sind Rahmenbedingungen, die man manchmal hat, die nicht eine Person verursacht sondern manchmal das System versursacht, dass es Ressourcenknappheit gibt, dass Prioritäten verändert werden [...]. Also wenn ich es jetzt nur für mich beantworten muss, mit meinem Fokus, dann muss ich sagen 90% bin ich auf jeden Fall unterstützt, aber e…	Resources allocation & culture	The adequacy of resources dedicated to program implementation	H1	10
Wie bewerten Sie das Kaizen für das Funktionieren Ihrer Station?	Also ich finde es ein sehr gutes Instrument, weil eigentlich wird jeder irgendwie involviert. Also wir haben schon Verantwortliche... Geräte-Verantwortliche, für die Lernenden Verantwortliche, also jeder ist eigentlich für alles verantwortlich aber es gibt auch Hauptverantwortliche ja und ich denke es ist für jeden eine Stütze, also jeder muss sich an der Nase nehmen.	Team dynamics and processes	There is a clear pre-defined process/structured way, in which kaizen works	H1	11
Sie haben gesagt, dass sie es am Anfang dieses Word fremd für Sie war. Und wie haben Sie es erlebt, als Sie erst hier gekommen sind?	Also wir wurden sehr gut eingeführt, es wurde uns sehr gut erklärt und es hat natürlich am Anfang natürlich gesprudelt, also gesprudelt eigentlich erst als die erstens zwei Ideen am Brett waren. Dann hat es angefangen zu sprudeln, weil irgendwie die Zurückhaltung ist nicht nur bei uns Alten, es ist eigentlich Querfeld. Und ja, es hat wirklich Gutes gebracht. Also eben so quasi... wir hören auch, …	Infrastructure availability and adoption	Infrastructure needed for the sustainable implementation of kaizen is available and accessible, e.g. introductory course, dashboards, and regular meetings	H1	11
Woran denkst du, wenn das Wort Kaizen erwähnt wird?	Also, ich stelle mir dann, das ganze Team im Stationsbüro vor, wie halt diskutiert wird, aber wie schlussendlich zu einem guten Resultat gekommen wird.	Team dynamics and processes	Team work, coordination, and cohesion in terms of how well hospital staff work together, support each other, and create a collaborative work environment	H1	12
Wieso? [sie ihre Meinung gerne äussert]	Weil wir so mit Empathie begegnet werden, weil uns so in die Wege geleitet wird, dass unsere Meinung wichtig ist. Habe ich so vom Anfang mitbekommen, ich habe noch nie eine Situation wo ich das Gefühl hatte, ich muss Angst von einer Person haben. Also, Hochstehende oder so.	Resources allocation & culture	The management has established a culture, which promotes an open dialog and/or tolerates failure	H1	12
Können Sie mir bitte erzählen, wie dieses System funktioniert?	Einmal im Monat findet das Kaizen statt und dort treffen sich die Mitarbeiter im Büro. Es werden Probleme angesprochen, also wir haben so eine Tafel, wo wir vorgängig bereits notiert Zettel hin pinnen können, damit wir das danach noch wissen, wenn das Kaizen stattfindet. Dies wird im Team besprochen, das aktuelle Problem oder die aktuellen Probleme werden im Team besprochen, es wird geschaut, was…	Team dynamics and processes	There is a clear pre-defined process/structured way, in which kaizen works	H1	12
Wie hast du dich dich gefühlt, als du konkret gesehen hast, dass deine Vorschläge umgesetzt wurden?	Also es war sicher ein gutes Gefühl, weil man fühlt sich dann natürlich auch ernst genommen. Man weißt, dass man auch in einer auszubildenden Position etwas zu sagen hat. Das ist schon sehr wichtig auch für das persönliche Wertgefühl, dass man wertgeschätzt wird und... ja, ernst genommen. Es ist sicher schön.	Job commitment and satisfaction	Kaizen increases commitment to the hospital and/or overall job satisfaction	H1	12
Könntest du mir bitte erzählen, wie dieses System funktioniert?	Ja, also ich glaube einmal im Monat machen wir das. Wir haben so eine Tafel, dann kann man während der Arbeitszeit, eigentlich immer, Post-it-Zettel aufkleben. Dann schreiben wir Ideen auf, was wir zum Beispiel für Verbesserungsvorschläge haben. Die werden dann gesammelt und bei der Kaizen-Übung oder beim Rapport dann angeschaut, kurz im Team besprochen, überlegt „wäre es eine gute Idee oder nich…	Team dynamics and processes	There is a clear pre-defined process/structured way, in which kaizen works	H1	13
Hat die Möglichkeit, deine Meinung zu äussern einen Einfluss auf deinen Willen, hier zu bleiben?	Ja, schon auch ein bisschen. Ich fühle mich ernst genommen, ich habe das Gefühl, dass ich wie ein bisschen mitentscheiden darf, ja.	Job commitment and satisfaction	Thanks to kaizen, nurses have the feeling that they make a contribution to decision making	H1	13
Welcher Einfluss haben diese Gefühle auf deine tägliche Arbeit?	Also ich muss sagen, ich denke nicht täglich darüber nach. Aber ich habe immer im Hinterkopf, dass ich jeder Zeit Ideen anbringen kann und das dann auch ernst genommen wird.	Resources allocation & culture	The management has established a culture, which promotes an open dialog and/or tolerates failure	H1	13
Gibt es Aspekte betreffend das Kaizen, dass du gerne verändern möchtest?	Also, ich habe mich noch nie getraut zu fragen, aber es ist die Tafel mit diesen vier unterteilte Kuchen... und die unteren beiden, ich weiss jetzt nicht genau auswendig was dort drauf ist aber... ich weiss nicht ob das nur symbolisch ist, aber das haben wir eigentlich nie verwendet, habe ich nie gefragt „warum“, aber... ja, ich weiss eigentlich nicht genau für was die sind.	Infrastructure availability and adoption	Nurses make use of the kaizen infrastructure provided	H1	13
Wie wichtig ist es für dich, deine eigene Meinung im Allgemeinen zu äussern?	Das ist mir schon sehr wichtig, es ist so ein bisschen nach dem Motto „sage ich es wie es ist“. Also auch ein bisschen nach einer direkten Art, ja, es ist schon wichtig.	Nurses' perspectives	Nurses support the use of kaizen at the hospital	H1	13
Ist es Ihnen schon passiert, dass diese Nachteile dir zurückhalten haben, deine Meinung zu äussern?	Ja es sind Situationen teilweise mit sehr dominanten Ärzten, wo wir zusammen schaffen, da trotzdem die Hierarchie noch vorhanden ist. Da gab es schon Situationen wo ich dachte „ich sage jetzt lieber nichts“.[...] es fehlte wie ein bisschen den Mut, die Meinung zu sagen und es war so eine Hemmschwelle da... ja, weil die Hierarchie vorhanden ist. Aber es gibt trotzdem nicht so ein schönes Gefühl, w…	Resources allocation & culture	The management has established a culture, which promotes an open dialog and/or tolerates failure	H1	14
Im Allgemeinen, wie fühlen Sie sich gegenüber Ihrem Arbeitgeber, wenn Ihnen diese Möglichkeit gegeben wird, Lösungsvorschläge zu einem Problem geben zu können?	Ehm... ich fühle mich wahrgenommen, ich fühle mich als ein Teil des Ganzen und es ist schön zu wissen, dass wir an der Basis Vorschläge machen können und dass nicht einfach alles vom oben vorausgesetzt ist und dass da auch wirklich offene Ohren für gute Vorschläge vorhanden sind.	Resources allocation & culture	The management has established a culture, which promotes an open dialog and/or tolerates failure	H1	14
Hat die Möglichkeit, Ihre eigene Meinung zu äussern auch einen Einfluss auf ihren Willen, hier zu bleiben?	Ein bisschen, ja. Also ich gehe in einen schönen Bereich herum, wenn man meine Meinung einbringen kann, Vorschläge einbringen kann, aber... ich würde auch hier weiterarbeiten, wenn es das Kaizen nicht gibt.	Job commitment and satisfaction	Kaizen increases commitment to the hospital and/or overall job satisfaction	H1	14
Spielt Kaizen eine Rolle auf Ihre Zufriedenheit am Arbeitsplatz?	Ja es ist sicher ein schönes Gefühl, wenn etwas aufgenommen wird und dann erfolgreich umgesetzt werden kann, das motiviert auch wieder.	Job commitment and satisfaction	Kaizen increases commitment to the hospital and/or overall job satisfaction	H1	14
Spielt es Kaizen eine Rolle auf Ihre Zufriedenheit am Arbeitsplatz?	Ja, ich denke schon. Ja eben, dass man die Probleme ansprechen darf und dass man die miteinander besprechen kann.	Resources allocation & culture	The management has established a culture, which promotes an open dialog and/or tolerates failure	H1	15
Wie hast du dich gefühlt, als du das erste Mal mit Kaizen zu tun hattest?	Sehr gut, man fühlt sich auch ernst genommen auch als Studierende oder als Lernende, man fühlt sich [...] gleichwertig und kann man auch die Probleme ehrlich ansprechen.	Resources allocation & culture	The management has established a culture, which promotes an open dialog and/or tolerates failure	H1	15
Im Allgemeinen, wie bewertest du die Unterstützung des Spitals in deinem Job?	Ich fühle mich schon unterstützt, man wird auch häufig gefragt, auch die Leitung kommt auf den Beruf „wie geht es?“, am morgen beim Rapport oder wenn es strenge Zeiten waren. Bekommt man von der Leitung von den oberen auch meistens kleine Geschenke oder so... Essensgutscheine und, ja... merkt man auch die Wertschätzung.	Resources allocation & culture	Management shows general support and/or encourages adoption of kaizen with persistence	H1	15
Welcher Einfluss haben diese Gefühle [dass man sich durch Kaizen ernst genommen fühlt] auf deiner täglichen Arbeit?	Ja, man überlegt sich teilweise auch viel mehr ehm... über Arbeitsschritte oder die verschiedenen Tätigkeiten, die wir ausführen, ob es hier Verbesserungsmöglichkeiten gibt oder nicht. Man kann wie aktiv mitdenken.	Nurses' perspectives	Other general or specific perceptions of kaizen and its importance	H1	15
Und wie wird konkret ein Problem auf die Station gelöst?	Also meistens sprechen wir darauf an. Also die Person sagt dann einfach das ist ein Problem, was kann man machen, also... ehm... genau im Team einfach, oder wenn es ein Problem ist, dann gehen wir einfach zu der Stationsleitung, dann dort einfach... besprechen, was kann ich da machen, genau. Also meistens werden wir im Team halt, die Probleme sagen und dann... werden wir gemeinsam eine... ja... L…	Team dynamics and processes	There is a clear pre-defined process/structured way, in which kaizen works	H2	16
Wer trifft die finale Entscheidungen über die Lösungen?	Das ist eigentlich immer unterschiedlich... also, wenn sie im Team ist, dann alle zusammen, wenn alle einverstanden sind, aber wenn es jetzt bezüglich den Patienten geht zuerst mal Bezugsperson, also meine Tagesbezugsperson oder je nachdem der Arzt. Ja, wenn es ein grösseres Problem wäre, dann muss man es dem Arzt sagen.	Team dynamics and processes	There is a clear pre-defined process/structured way, in which kaizen works	H2	16
Wie bewerten Sie dieses System für das Funktionieren deiner Station?	Ja... es funktioniert schon, aber bei uns auf der Station ist das Problem, wir haben nicht so viel Zeit. Das Ding ist: du musst mit der Arbeit fertig werden plus Spätdienst kommt, oder? Und 14:30 fangen sie an, dann möchtest du eigentlich fast fertig machen mit der Arbeit, weil die anderen kommen, dann möchten sie einlesen, dann hast du irgendwie kein Kopf zum Aufschreiben, weil sie kommen. Dann …	Human resources and staffing	Constrains with existing staff, e.g. short-staffed and/or there is not enough time to include kaizen in their work routine	H2	16
Stehen Ihnen einige Instrumente zur Verfügung, um dies zu machen?	Ja wir haben ebene diese Feedback-Runde, oder wenn man ein Problem hat, dann gehen wir... also immer am Montag, Mittwoch und Freitag, aber... wenn es jetzt ein Problem ist, wirklich, dann kann man wirklich am Rapport sagen, so wie das sagen „ich bin sehr gestört heute, das wollte ich das noch dazu sagen“, so dann so schon äussern.	Infrastructure availability and adoption	Infrastructure needed for the sustainable implementation of kaizen is available and accessible, e.g. introductory course, dashboards, and regular meetings	H2	16
Und Sie persönlich, haben Sie bestimmte Zuständigkeiten an diesen [Kaizen] Gesprächen?	Also natürlich, wenn gewisse Entscheidungen getroffen werden müssen wo ich als Leitung involviert werden muss, ja. Ich habe aber auch gehört, dass sie das Kaizen lang gemacht haben, ohne Führung hier im Haus, und das finde ich geht gar nicht, weil wenn sie etwas entscheiden, müsse wie die Führung auch miteinverstanden sein, damit ich das Controlling machen kann. Weil, wenn ich das Controlling nic…	Resources allocation & culture	Management shows general support and/or encourages adoption of kaizen with persistence	H2	17
Und geben sie alle Ihre Meinung?	Nein, nicht. Es besprechen eigentlich immer die gleichen... so ein bisschen die „Alphatierchen“, die viel sprechen, und die wollen auch Veränderungen so... es gibt ja Leute, die wollen das [Veränderung] gar nicht und die sind so in ihre Struktur.	Nurses' perspectives	Nurses participate in kaizen by making suggestions and/or implementing ideas	H2	17
Wieso glauben Sie, dass diese Leute nicht so sehr für das Kaizen interessiert sind?	Also ich glaube ein paar sind schlicht und einfach überfordert. Die sind nicht so schnell im Denken, und ein paar... ich weiss nicht, ob Sie den Pflegeberuf kennen [lacht], aber ein paar sind auch einfach „ich will meine Arbeit machen“, „ich will in Ruhe gelassen werden und nachher wieder nach Hause“ und so... „ich arbeite für einen Arbeitgeber“ und jeder weiss, Hirslanden-Arbeitgeber ist der rie…	Resources allocation & culture	The management has established a culture, which promotes an open dialog and/or tolerates failure	H2	17
Glauben Sie, dass diese Möglichkeit, die eigene Meinung zu äussern auch einen Einfluss auf den Willen hat, hier zu bleiben?	Also.. ich denke ganz stark. Also, das merke ich auch mit meinen Mitarbeitern, wenn sie unzufrieden sind, und du als Vorgesetzte nicht das Gespräch suchst, dann hast du früher oder später eine Kündigung auf dem Tisch. Also sie müssen sich identifizieren können. Ich als... ich bin ja wie so... in einem Sandwich: ich führe mein Team, aber gegen oben bin ich auch nur ein kleiner Fisch, oder? [...] A…	Human resources and staffing	Constrains with existing staff, e.g. short-staffed and/or there is not enough time to include kaizen in their work routine	H2	17
Gibt es für Sie Faktoren, die die Mitarbeitende zurückhalten, mehr sich zu beteiligen?	Ich glaube Zeitmanagement ist ein grosses Problem, weil Kreativität oder Gedanken, das braucht Zeit, und Zeit haben die Mitarbeitende ja nicht, die kommen wirklich am morgen um 6:45, arbeiten... heute, wie die blöden bis 3:45 haben wir nicht immer richtig gegessen, 10 Minuten kurz gegessen und dann hat es keine Zeit für irgendwelche Verbesserungsvorschläge oder eigene individuelle Ideen, weil die…	Human resources and staffing	Constrains with existing staff, e.g. short-staffed and/or there is not enough time to include kaizen in their work routine	H2	17
Im Allgemeinen, wie bewerten Sie die Unterstützung des Spitals in Ihrem täglichen Job?	Also das interdisziplinäre Team, so mir HR und IT und Ärzten und allen, wo ich jetzt gerade zu tun habe... ehm... finde ich sehr offen, kommunikativ, auch offen für Problemen, Fragen...ehm... ja, das ist so ein bisschen, dass ich so haben kann. Manchmal sind sie ein bisschen blind, aber das glaube ich bringt der Job, wenn man im Job Jahre lang macht, egal in welcher Branche, einfach mit sich. Abe…	Resources allocation & culture	The management has established a culture, which promotes an open dialog and/or tolerates failure	H2	17
Ihrer Meinung nach, wie wichtig ist es in Ihrem Job, nach der Meinung des Pflegepersonals zu fragen, im Vergleich zu anderen Berufsgruppen?	Nein, ich glaube nicht, dass es wichtiger ist, oder weniger wichtig. Ich glaube wichtig ist, eine Basis zu schaffen, wo sich der Mitarbeiter gehört fühlt, und dass heisst es lange nicht, dass... wenn er sich gehört fühlt, dass alles nach seinem Willen auch geschehen muss. Sondern einfach er muss gehört werden und abgeholt werden und ihm vielleicht auch ein Feedback gegeben werden kann, aber noch …	Resources allocation & culture	Management shows general support and/or encourages adoption of kaizen with persistence	H2	17
Gibt es Gespräche, die sie im Kaizen machen?	Also da klebt man ein Zettel hin, wenn es ein Problem gibt. Dann fragt der Mitarbeiter, der das Kaizen leitet, „warum ist das so?“, oder „was ist das Problem?“ und dann werden eigentlich, bei uns jetzt sehr schnell nach Lösungsvorschlägen gesucht. Und dann schreibt man die Lösungsvorschläge auf, aber die sind auch nicht so detailliert und exakt. Da fällt mir von aussen, ich komme ja auch ganz neu…	Job commitment and satisfaction	Kaizen increases commitment to the hospital and/or overall job satisfaction	H2	17
Fühlen Sie sich Teil des Spitals?	Ja, weil die Teamarbeit und die Integration auch schon nach eins bis zwei Tage sehr gut war und man eben respektiert wird. Und man auch seine Meinung äussern darf und soll, und Probleme ansprechen soll, darf, muss.	Resources allocation & culture	The management has established a culture, which promotes an open dialog and/or tolerates failure	H2	18
Im Allgemeinen, wie bewerten Sie die Unterstützung des Spitals in Ihrem Job?	Eigentlich gut, also die Unterstützung ist vorhanden, habe ich das Gefühl. Also... es gibt regelmässige Informationen und eben, wenn etwas eben nicht funktioniert, dann gibt es meistens Rundschreiben oder so, die dann aufgehängt werden zu uns zeigen, das sind Lösungsvorschlägen, Probleme, die wir lösen können, so es ist... ja.	Infrastructure availability and adoption	Infrastructure needed for the sustainable implementation of kaizen is available and accessible, e.g. introductory course, dashboards, and regular meetings	H2	18
Wenn Sie an Ihre Aufgaben in Ihrem täglichen Job denken, wo steht das Kaizen?	Es hat eine nicht so hohe Priorität, ausser es ist ein dringendes Problem oder ein schwerwiegendes Problem, dass ich das Gefühl habe, es müsse jetzt gelöst werden, dass es so nicht weitergeht, aber sonst... ist... bestimmt den Arbeitsalltag nicht so... wo könnte man Verbesserungsvorschläge machen. Also, wenn mir etwas in dem Sinn kommen würde, dann... aber es ist so meistens eigentlich eine niedr…	Resources allocation & culture	The management has established a culture, which promotes an open dialog and/or tolerates failure	H2	18
Hat es einen Einfluss auf Ihre Zufriedenheit am Arbeitsplatz?	Ja... also ich würde sagen, es... nicht direkt, es ist einfach auch... ich habe einen sehr positiven Eindruck vom Arbeitsplatz und durch diese vielen Möglichkeiten die man hat, auch das Kaizen, ist eine der Punkte, der das positiv macht, das Ganze, eigentlich... ja.	Job commitment and satisfaction	Kaizen increases commitment to the hospital and/or overall job satisfaction	H2	18
Hat die Anzahl an Vorschläge, die Ihre Kollegen machen einen Einfluss auf Ihre Motivation, sich zu beteiligen?	Ja... also, wenn viele [Arbeitskollegen] gute Vorschläge kommen, dann motiviert das einem zu vielleicht selber nachzudenken, „habe ich auch einen guten Vorschlag“ oder auch eine Verbesserung.	Team dynamics and processes	Team work, coordination, and cohesion in terms of how well hospital staff work together, support each other, and create a collaborative work environment	H2	18
Wie haben Sie das Kaizen erlebt, als Sie angefangen haben hier zu arbeiten?	Nein, eigentlich nicht [d.h. keine einführende Schulung]. Das kann ich nicht wirklich [erklären, wie kaizen funktioniert]	Infrastructure availability and adoption	Infrastructure needed for the sustainable implementation of kaizen is available and accessible, e.g. introductory course, dashboards, and regular meetings	H2	18
Könnten Sie mir erzählen, wie Entscheidungen zur Verbesserung von Prozessen auf Ihrer Station getroffen werden?	Also das ist eigentlich unterschiedlich, weil Stationsleitung und Stellvertretung nicht zu lange da sind…	Resources allocation & culture	The management has established a culture, which promotes an open dialog and/or tolerates failure	H2	19
Und benutzten Sie es?	Ja... also, zurzeit, da es ein bisschen weniger benutzt wird, weil extreme Personalmangel herrscht und dann so viel temporäre Mitarbeiter kamen, und temporär Mitarbeitern machen wir dieses Kaizen nicht, die betreuen ihre Patienten und dann ist gut, machen die Dokumentation und dann gehen die wieder. Die sind am meistens ein Tag im Durchschnitt da in der Woche sage ich mal, oder vielleicht noch ei…	Human resources and staffing	High staff turnover and/or extended use of external staff	H2	19
Werden Kaizen-Gespräche gemacht?	Ehm... wir haben Teamsitzung, und eigentlich ist das Kaizen fix einmal in die Woche, wo es besprochen wird. Ich denke bei uns ist es Freitag, und da sind es auch 3 Kaizen-Verantwortliche, also Diplomierte sind das, die wo sich eigentlich dann einmal, also wo man dann einmal fix die Woche das bespricht, immer am Freitag war das immer glaube ich. Oder ist das Freitag.	Infrastructure availability and adoption	Infrastructure needed for the sustainable implementation of kaizen is available and accessible, e.g. introductory course, dashboards, and regular meetings	H2	19
Wie bewertest du das Kaizen für das Funktionieren deiner Station?	Ehm...es gibt manchmal Tage, wo man zum Beispiel gar keine Themen hat, dann kann man auch kein Gespräch machen zum etwas verbessern, trotzdem fragt man dann kurz nach „Gibt es gerade aktuell irgendetwas, was jemandem spontan jetzt hinkommt?“ und wenn sonst nichts ist, dann lässt man so. Ja...man findet halt nicht immer etwas und es gibt auch manche Themen, die setzt man um, dann lauft eine Zeit g…	Resources allocation & culture	The adequacy of resources dedicated to program implementation	H2	20
Welche sind für dich die Gründe, weshalb manchmal es nicht funktioniert [kaizen]?	Ja je nachdem, wenn man jetzt zu wenig Zeit hat, wenn man zu viel Stress oder allgemeine sind zu wenig Personal auf den Stationen, dann kann man auch nachvollziehen, dass man es am diesen Tag zum Beispiel nicht geschafft hat. Und so, schreibt man das halt wie gut das funktioniert mit der Umsetzung.	Human resources and staffing	Constrains with existing staff, e.g. short-staffed and/or there is not enough time to include kaizen in their work routine	H2	20
Könntest du mir erzählen, wie Entscheidungen zur Verbesserung von Prozessen auf deiner Station getroffen werden?	Wir besprechen es immer im Team zusammen und für das haben wir unser Kaizen-Board und dort schreiben wir dann auf, was aktuell das Problem ist. Dann schauen wir das zusammen im Team an und bringen Lösungsvorschläge und nach diesen Vorschlägen probieren wir uns zu halten und nach 2/3 Wochen, 1 Monat, setzten wir uns wieder zusammen und dann dieses Thema speziell nochmal aufreden und schauen ist ma…	Team dynamics and processes	Team work, coordination, and cohesion in terms of how well hospital staff work together, support each other, and create a collaborative work environment	H2	20
Welcher Art von Vorschlägen werden gemacht?	Ehm... einfach Verbesserungen zur Qualität, zum Zeitmanagement, was wir zum Beispiel mehr im Zimmer drin brauchen, was wir nicht brauchen, wo wir mehr Platz sparen können, was wird Neues gebraucht, was können wir nicht mehr so oft brauchen, damit auch mit dem Material wirtschaftlicher arbeiten kann.	Nurses' perspectives	Nurses participate in kaizen by making suggestions and/or implementing ideas	H2	20
Im Allgemeinen, wie fühlst du dich gegenüber deinem Arbeitgeber, wenn dir diese Möglichkeit gegeben wird Lösungsvorschläge zu einem Problem geben zu können?	Ich finde es im Allgemeinen eigentlich gut, dass es diese Option gibt. Dass man Probleme anbringen kann, dass man diese dann anschaut, nach zusammen im Team schaut, was man besser machen kann. [Anschlussfrage: Was meinst Du mit "gut"?] Also... [lange Pause], man fühlt sich besser, man fühlt sich wahrgenommen, ehm... ich weiss nicht... man fühlt sich wahrgenommen, dass man auch Teil vom Team ist, …	Team dynamics and processes	Team work, coordination, and cohesion in terms of how well hospital staff work together, support each other, and create a collaborative work environment	H2	20
Woran denken Sie, wenn das Wort „Kaizen“ erwähnt wird?	An Austausch, für mich ist es wie eine Austausch von aktuellen Problemen	Team dynamics and processes	Team work, coordination, and cohesion in terms of how well hospital staff work together, support each other, and create a collaborative work environment	H2	21
Und hat die Möglichkeit, Ihre eigene Meinung zu äussern auch einen Einfluss auf Ihren Willen, hier zu bleiben?	Ja, sicher. Man identifiziert sich mit seiner Arbeit und mit seinem Arbeitgeber und, wenn man sehr unzufrieden wäre, würde man ja auch Konsequenzen daraus schliessen und, die Arbeit wechseln, aber... ich bin froh und auch gut aufgehoben und anerkannt	Job commitment and satisfaction	Kaizen increases commitment to the hospital and/or overall job satisfaction	H2	21
Und wenn Ihre Meinung nicht akzeptiert wird?	Habe es noch nicht erlebt, muss ich ehrlich sagen, also, wenn ein Vorschlag nicht angenommen wird, würde es eigentlich gut begründet, also... da habe ich keine Gründe dafür, mich negativ zu fühlen.	Resources allocation & culture	The management has established a culture, which promotes an open dialog and/or tolerates failure	H2	21
Im Allgemeinen, wie bewerten Sie das Kaizen für das Funktionieren der Station? [Teil 1]	Also sicher eine gute Idee, dass, wenn man aktuelle Themen auch wirklich aufgreift, dass auch was für eine Veränderung geben kann, aber es braucht wie gesagt einen gewissen Rahmen, die man noch braucht, also dem man auch zulassen muss. Ich meine, Teamsitzung ist ja auch ein Rahmen, wo alle kommen müssen und wo es noch alle betrifft, und man auch so ein so ein Rahmen wichtig, dass man noch eine ge…	Team dynamics and processes	There is a clear pre-defined process/structured way, in which kaizen works	H2	21
Im Allgemeinen, wie bewerten Sie das Kaizen für das Funktionieren der Station? [Teil 2]	Also sicher eine gute Idee, dass, wenn man aktuelle Themen auch wirklich aufgreift, dass auch was für eine Veränderung geben kann, aber es braucht wie gesagt einen gewissen Rahmen, die man noch braucht, also dem man auch zulassen muss. Ich meine, Teamsitzung ist ja auch ein Rahmen, wo alle kommen müssen und wo es noch alle betrifft, und man auch so ein so ein Rahmen wichtig, dass man noch eine ge…	Human resources and staffing	The adequacy of resources dedicated to program implementation	H2	21
Haben Sie schon von Kaizen gehört?	Kaizen, der Namen habe ich schon gehört, aber hier, die nehmen es ganz anders. Es ist einfach immer, einfach so Reflexion, aber ist nicht Kaizen.	Resources allocation & culture	The adequacy of resources dedicated to program implementation	H2	22
Könnten Sie mir erzählen, wie Entscheidungen zur Verbesserung von Prozessen auf Ihrer Station getroffen werden?	Wir haben eigentlich... fand ich super gut, wir [...] kurz vor 15:00 Uhr, da haben wir eine Teamsitzung, das heisst, wir sitzen alle zusammen und jeder darf sagen, was es gut gelaufen, was es anders laufen konnte und was fanden wir gut und was fanden wir schlecht. Und am Anfang gibt es diese Reflektion von der Arbeit und ich finde... wir machen das täglich und man sagt wo sie arbeitet hatte, was …	Team dynamics and processes	There is a clear pre-defined process/structured way, in which kaizen works	H2	22
Wie fühlen Sie sich, wenn Sie merken, dass Ihre Meinung akzeptiert und gehört wird? [Teil 1]	Das fühlt man sich immer gut. Hier ist es eigentlich so, dass es gibt keiner, der nicht zugehört wird, egal, welche Kleinigkeiten die haben, die hören davon auf. Und das fand ich immer sehr sehr gut. Die Leiterin, die macht es das super, finde ich, ja.	Resources allocation & culture	Management shows general support and/or encourages adoption of kaizen with persistence	H2	22
Wie fühlen Sie sich, wenn Sie merken, dass Ihre Meinung akzeptiert und gehört wird? [Teil 2]	Das fühlt man sich immer gut. Hier ist es eigentlich so, dass es gibt keiner, der nicht zugehört wird, egal, welche Kleinigkeiten die haben, die hören davon auf. Und das fand ich immer sehr sehr gut. Die Leiterin, die macht es das super, finde ich, ja.	Job commitment and satisfaction	Kaizen increases commitment to the hospital and/or overall job satisfaction	H2	22
Und ist die Leiterin, die die finale Entscheidungen trifft, oder alle treffen die finale Entscheidungen?	Die finale Entscheidung trifft immer die Chefin, aber unsere Meinung ist immer gefragt [...] So... wir sagen „okay, das wird so gemacht“, dann kucken die Chefinnen von den drei Stationen, kucken sie mit den anderen Leitungen zusammen an und kucken, welche Punkte, was man besser machen kann. So, jeder teilt seine Meinung und dann werden diese Meinung zusammen angeschaut: „okay, das passt, das pass…	Resources allocation & culture	The management has established a culture, which promotes an open dialog and/or tolerates failure	H2	22
Wie bewerten Sie dieses System für das Funktionieren Ihrer Station?	Das System, würde ich sagen, momentan funktioniert. Es wird besser, weil, wie ich schon vorher erwähnt habe, ich komme aus Deutschland und dann hier arbeitet man sehr, ist sehr mit vom Belegarzt und dann haben wir das andere System, das heisst, es gibt Leute von draussen, nennt man sich „Externe“, die da einfach arbeiten mit und ist lieber, wenn zum Beispiel fixe Leute, zum Beispiel Arbeitsplatz …	Human resources and staffing	High staff turnover and/or extended use of external staff	H2	22
Im Allgemeinen, wie fühlen Sie sich gegenüber Ihrem Arbeitgeber, wenn Ihnen diese Möglichkeit gegeben wird, Ihre Meinung geben zu können?	Sehr wohl, sehr wohl, weil unsere... hier beim Hirslanden, ist die Pflege „per Du“ alle, ist egal ob jetzt die Stationsleitung oder nicht, und ich glaube es ist gut, auch die Funktion, die Wege, dass man ein bisschen Respekt hat, ist da, aber kann man wirklich Ihre Meinung sagen ohne Angst zu haben, wo es dahinten steht und wirklich sagt, es ist hier... ich finde es gut, dass man auch ihre Meinun…	Resources allocation & culture	The management has established a culture, which promotes an open dialog and/or tolerates failure	H2	22
Könnten Sie mir erzählen, wie Entscheidungen zur Verbesserung von Prozessen auf Ihrer Station getroffen werden?	Gute Frage... [lacht]. Also, momentan ist es so, dass unsere Station ist ziemlich, also neu, und hat auch in den letzten Monaten, haben sehr viele aufgehört, also haben gekündigt. Jetzt haben wir viele externe Leute, dass heisst, manchmal haben wir Schichten, wo ich die einzige bin, die von der Station ist und... man spricht Probleme untereinander an je nachdem, was es für ein Problem ist. Proble…	Human resources and staffing	High staff turnover and/or extended use of external staff	H2	23
Gibt es bestimmte Zeitrahmen, wo es gemacht wird?	Also, es ist so, dass momentan nach dem Frühdienst gibt es eine Besprechung, so eine... wie war der Tag, so wird eigentlich nicht nur Probleme, sondern generell wie geht es mir, etc., was man los werden will, was muss ich gesagt haben und damit ich nach Hause gehen kann und trotzdem zu Hause nicht darüber nachdenken muss, eigentlich. Und dort gibt es eigentlich so eine Möglichkeit, das zu äussern…	Team dynamics and processes	There is a clear pre-defined process/structured way, in which kaizen works	H2	23
Im Allgemeinen, wie bewerten Sie die Unterstützung Ihres Arbeitgebers in Ihrem Job? [Teil 1]	Also von der Stationsleitung ja, sonst... nicht. Weil, eben... Leitungsvisiten sind noch ein Punkt, wo man das auch noch äussern könnte, da habe ich bisher nicht irgendwie, man kann zwar dort seine Meinung äussern, aber dort habe ich eben das Feedback bekommen „ja, ihr müsst das euch selbst“. Ein bisschen... oder „ihr müsst es einfach besser einplanen“ ...	Resources allocation & culture	Management shows general support and/or encourages adoption of kaizen with persistence	H2	23
Im Allgemeinen, wie bewerten Sie die Unterstützung Ihres Arbeitgebers in Ihrem Job? [Teil 2]	... oder wenn man sagt, ja...man hat eigentlich nie Zeit zum atmen und man muss immer rennen, man kommt und sagt „ja ihr müsst euch 5 Minuten nehmen“, aber man hat ja die 5 Minuten nicht. Also, ich meine, in dessen 5 Minuten stirbt einer, also hat man das Gefühl, und dann kann man nicht einfach eine Pause machen. Und ja, ich fühle mich dann nicht wirklich wahrgenommen, oder nicht wirklich ernst g…	Human resources and staffing	Constrains with existing staff, e.g. short-staffed and/or there is not enough time to include kaizen in their work routine	H2	23
Könntest du mir erzählen, wie Entscheidungen zur Verbesserung von Prozessen auf deiner Station getroffen werden?	Also wir machen immer ein Standortgespräch, dass dann um 2:30, kommen halt Frühdienst, schon Spätdienst, dann besprechen wir einfach die Themen, was in der Teamsitzung besprochen wird und irgendwann Anliegen oder etwas Wichtiges besprechen wir gerade im ganzen Team, ja. Da kann jeder seine eigene Meinung bringen, wir diskutieren auch gut, wir schauen auch, dass wir auch Lösungen finden... das geh…	Team dynamics and processes	There is a clear pre-defined process/structured way, in which kaizen works	H2	24
Wer trifft dann die finalen Entscheidungen über die Lösungen?	Ehm... ich glaube der Vorgesetzte von der Abteilungsleiter... ja.	Resources allocation & culture	The management has established a culture, which promotes an open dialog and/or tolerates failure	H2	24
Welche sind für dich die Faktoren, weshalb du motiviert bist, deine Meinung zu sagen?	Ehm... die Motivation kommt sicher vor allem, dass die Abteilung auch das Team zusammenhaltet, dass sie auch einem zuhören und dass auch am Herzen nehmen, was ich sage und... ja. Das Team spielt auch eine grosse Rolle, dass es auch wirklich zusammenhaltet wird.	Team dynamics and processes	Team work, coordination, and cohesion in terms of how well hospital staff work together, support each other, and create a collaborative work environment	H2	24
Weil ich weiss, dass auf einigen Stationen eine Gesprächsrunde gibt, wo Probleme berichtet werden und Lösungen vorgeschlagen werden... ist es auf deine Abteilung auch so?	Nein, leider nicht und das habe ich... ich war ein Tag auf eine andere Abteilung und dort hat es der eine gemacht und ich fand das super. Also, ich habe das sehr gut gefunden, er hat uns alle von der Frühschicht zusammengeholt und dann gefragt was war gut heute, was war nicht gut, wie ist die Zusammenarbeit gewesen und das hatte ich vorher ein bisschen vermisst, ganz am Anfang, und ich fand das w…	Team dynamics and processes	Team work, coordination, and cohesion in terms of how well hospital staff work together, support each other, and create a collaborative work environment	H2	25
Und dann was macht sie [die Betreuungsperson von H2/25]]?	Ich habe es von anderen gehört, die auch sie als Berufsbildnerin haben, sie ist eigentlich sehr gut. Sie [...] leitet das [ein Anliegen] dann auch weiter und sie möchte das Problem lösen.	Team dynamics and processes	Team work, coordination, and cohesion in terms of how well hospital staff work together, support each other, and create a collaborative work environment	H2	25
Und wie fühlst du dich gegenüber dieser Tatsache [dass kaizen nicht praktiziert wird]?	Ja... ich fände es eine sehr gute Idee, [...] das einzubringen [...] ich denke, es ist überall gut auf jeder Arbeit, so etwas zu haben, wo man sich wirklich äussern kann.	Job commitment and satisfaction	Kaizen increases commitment to the hospital and/or overall job satisfaction	H2	25
Und wie fühlst du dich gegenüber dieser Tatsache [dass kaizen nicht praktiziert wird]?	Diese Arbeit ist ein Stress und man ist einfach gestresst.	Human resources and staffing	Constrains with existing staff, e.g. short-staffed and/or there is not enough time to include kaizen in their work routine	H2	25
Und wie fühlst du dich gegenüber dieser Tatsache [dass kaizen nicht praktiziert wird]?	Ich habe das Gefühl, viele arbeiten für sich.	Team dynamics and processes	Team work, coordination, and cohesion in terms of how well hospital staff work together, support each other, and create a collaborative work environment	H2	25
Wieso hast du dieses Gefühl [dass die Ärtzte nicht sonderlich nett sind und meinen, sie seien etwas Besseres]?	Ehm... ja, ich habe ein gutes Beispiel [lacht]. Zum Beispiel, wie Ärzte mit den Patienten vor uns sprechen. Also bei Visiten und so komme ich manchmal auch mit und dann zum Beispiel sagt „Sie können das an denen sagen“, also, auf Schweizerdeutsch „sie chönnt a den sage“, das ist wirklich eine Art so wie „an die, die nichts können“. Es ist wirklich so, auf die Art und Weise wie sie sprechen „die k…	Resources allocation & culture	Management shows general support and/or encourages adoption of kaizen with persistence	H2	25
Hier am Arbeitsplatz, möchtest du dich mehr, weniger oder gleich viel beteiligen als jetzt?	Ja, schon mehr. Also... ich weiss nicht... irgendwie, wir sollten eigentlich alle zusammen, finde ich... eine Lösung finden, oder irgendwie etwas abmachen, dass wenn etwas so und so ist, dass man... also ja man schon eine Wandtafel zum Beispiel, und es steht, man kann dann etwas schreiben und ein Ziel dafür machen, so zum Beispiel „Guten morgen sagen“ und dann ist das Ziel ab jetzt guten morgen s…	Team dynamics and processes	Team work, coordination, and cohesion in terms of how well hospital staff work together, support each other, and create a collaborative work environment	H2	25
Könnten Sie mir erzählen, wie Entscheidungen zur Verbesserung von Prozessen auf Ihrer Station getroffen werden?	Eben im Team, ja im Team. Wir haben eine Liste, also wir haben regelmässig Teaminfos und Teamsitzungen und wir haben eine Liste, wo man Verbesserungsvorschläge oder auch, wenn wir sehen „okay, das läuft nicht gut“ aufschreiben können. [Anschlussfrage: Kennen Sie kaizen?] Ich hatte es auf eine andere Station schon gehabt. [Nachfrage: Und hier?] Nein, wir machen es nicht.	Resources allocation & culture	The adequacy of resources dedicated to program implementation and/or achieving sustainable results	H2	26
Im Allgemeinen, wie fühlen Sie sich gegenüber Ihrem Arbeitgeber, wenn Sie denken, dass Ihnen die Möglichkeit gegeben wird, Ihre Meinung in Bezug auf Probleme zu äussern?	Also, es ist... wenn man etwas sagt, kann man ja auch hinterher Probleme haben [...] dass man sagt „Ach ja, so?“ Es ist schwierig, oder? Man sagt etwas und man hat das Gefühl „Ja, das hätte ich mir auch sparen können“ [Gibt es auch Nachteile, die Sie mit der Meinungsäusserung assoziieren?] Wenn man jetzt Sachen äussert [...] das kommt natürlich nicht immer positiv an und es kann sein, dass die Le…	Resources allocation & culture	The management has established a culture, which promotes an open dialog and/or tolerates failure	H2	26
Im Allgemeinen, wie bewerten Sie die Unterstützung des Spitals in Ihrem Job?	[lange Pause] Ich persönlich bin im Moment wirklich zufrieden mit meiner Arbeit, aber [...] finde ich, könnten die Peripherenstationen besser unterstützt werden. Ich glaube, die schwimmen teilweise ganz schön und ich weiss es, weil ich selber acht Monate auf einer normalen Station gearbeitet habe und das ist nicht immer leicht gewesen. [...] Ich glaube, auf Station braucht es noch andere Unterstü…	Human resources and staffing	Constrains with existing staff, e.g. short-staffed and/or there is not enough time to include kaizen in their work routine	H2	26
Im Allgemeinen, wie fühlen Sie sich gegenüber Ihrem Arbeitgeber, wenn Ihnen die Möglichkeit gegeben wird, Lösungsvorschläge zu einem Problem geben zu können?	Ein Stück weit fühle ich mich natürlich ernst genommen, als Mitarbeiter... aber es hat, jemand mit dem Faktum verbunden, werden dann auch Veränderungen anhand von diesen Aussagen getroffen. Eben, im Kaizen an sich sind sehr Teaminterne Situationen, welche behandelt worden sind, relativ auf eine leichtumsetzbare Ebene. Sie sind nicht irgendwie „so was bieten wir“, „brauchen wir mehr Personal“, „wi…	Resources allocation & culture	The adequacy of resources dedicated to program implementation and/or achieving sustainable results	H2	27
Können Sie mir ein bisschen erzählen, wie diese Gespräche [regelmässige Kaizen-Treffen] laufen?	Dann wird es [die neuen Änderungsvorschläge] besprochen im Team, also, wie die Leute denken, dann kann sich jeder zu melden, auch Schülern oder Studierende, ist jeder erlaubt, und dann wird es evaluiert: braucht das Problem noch weiterhin anzugehen vom Team, oder kann man das zu den Akten legen.	Team dynamics and processes	There is a clear pre-defined process/structured way, in which kaizen works	H2	27
Und dann wer trifft die finale Entscheidungen?	Das Team gemeinsam [entscheidet] .	Team dynamics and processes	Team work, coordination, and cohesion in terms of how well hospital staff work together, support each other, and create a collaborative work environment	H2	27
Wie haben Sie das Kaizen erlebt, als Sie angefangen haben hier zu arbeiten?	Also ich hatte erstmal im ersten Praktikum, wo es auf der Herzchirurgie wurde erstmal so eine Form angewendet aber aufgrund von dem Pflegeaufwand war natürlich auch sehr oft nicht mehr durchgeführt, weil es einfach nicht gekannt ist, weil die Priorität sind Patienten ganz klar. Und jetzt auf die Viszeralchirurgie, wo ich gekommen wohl das wird wirklich in einem strukturierten Rahmen durchgeführt.…	Team dynamics and processes	There is a clear pre-defined process/structured way, in which kaizen works	H2	27
Sie haben vorher gesagt, dass Sie sich ernst genommen fühlen. Haben diese Gefühle auch einen Einfluss auf Ihre Motivation am Arbeitsplatz?	[...] ich möchte eine hochstehende evidenzbasierte Pflegequalität meinem Patienten anbieten können und das geht nur mit gewissen Rahmenbedingungen [...]	Resources allocation & culture	The adequacy of resources dedicated to program implementation and/or achieving sustainable results	H2	27
Sie haben vorher gesagt, dass Sie sich ernst genommen fühlen. Haben diese Gefühle auch einen Einfluss auf Ihre Motivation am Arbeitsplatz?	[...] ich möchte eine hochstehende evidenzbasierte Pflegequalität meinem Patienten anbieten können und das geht nur mit gewissen Rahmenbedingungen und, wenn man die nicht mehr stimmen, oder wenn auch personell dauerhaft ein Mangel besteht aufgrund von Profitsituation, weil es hier bei einem privaten Spital habe ich nochmal anders gemerkt, als wo ich vorher komme, im Unispital gearbeitet habe oder…	Job commitment and satisfaction	Kaizen increases commitment to the hospital and/or overall job satisfaction	H2	27
Im Allgemeinen, wie bewerten Sie die Unterstützung des Spitals in Ihrem täglichen Job?	Als genügend. [...] Es ist schwierig, wenn man ein Problem anspricht, wird dieses wie, es wird schon irgendwie angenommen, aber immer mit einer Begründung noch dahinter, so nach man wie eine Verteidigung für dieses Problem und das macht so ein bisschen schwierig zu diskutieren [...]. Es könnte mehr gemacht werden [...]	Resources allocation & culture	The management has established a culture, which promotes an open dialog and/or tolerates failure	H2	27
Wurde es Ihnen erklärt? [wie kaizen funktioniert]	Nein, also bei mir nicht, aber ich denke, das ist aus dem Grundschule, dass sie technisch schon taucht, aber ich kenne es von dem ersten Praktikum und nicht dran gedacht. Aber man kommt relativ sehr schnell selber darauf, in dem die Kaizen-Verantwortliche sagt, was Sache ist.	Infrastructure availability and adoption	Infrastructure needed for the sustainable implementation of kaizen is available and accessible, e.g. introductory course, dashboards, and regular meetings	H2	27
Und wie fühlen Sie sich gegenüber Ihrem Arbeitgeber, wenn Ihnen diese Möglichkeit gegeben wird, Lösungsvorschläge zu einem Problem geben zu können?	Ich fühle mich gut, wenn ich bemerke, ich werde auch unterstützt. Wenn aber man oft etwas sagt, und dann nicht vorhanden ist, ist man etwas frustriert und denkt „was soll ich dann, ich möchte ja für die Klinik etwas Gutes, was soll ich dann noch mehr machen?“.	Resources allocation & culture	The adequacy of resources dedicated to program implementation and/or achieving sustainable results	H2	28
Und sie sind nie dabei, beim Kaizen?	Nein, ich habe es nie gemacht. [...] Nein, ich glaube ich muss nicht dabei sein. Wenn die Sachen bestimmt werden, versuche ich, diese umzusetzen. Wenn ich es nicht gut finde, dann gebe ich meine Meinung ab und erkläre es auch, wieso ich es vielleicht in der Nacht nicht gut finde, mehr Aufwand ist, nicht praktisch ist. Aber die Mehrheit mache ich und so spreche ich es an.	Team dynamics and processes	Team work, coordination, and cohesion in terms of how well hospital staff work together, support each other, and create a collaborative work environment	H2	28
Könnten Sie mir erzählen, wie Entscheidungen zur Verbesserung von Prozessen auf Ihrer Station getroffen werden?	Diese Probleme werden ja am Mittag besprochen. Das ist ja das Kaizen. Am Anfang hat es eine Wirkung, sage ich vielleicht 14 Tagen, 4 Wochen, oder auch nur 10 Tage, und dann ist alles schon viel, nicht alles, viel mal vergessen und es wird wieder im alten Tramp weitergeführt	Resources allocation & culture	The adequacy of resources dedicated to program implementation and/or achieving sustainable results	H2	28
Und wer sollte es [Umsetzung von Änderungen] machen?	Ja wer soll das machen... das ist noch eine schwierige Frage... ich finde es sollten alle miteinander das ja machen und das durch für eine Person, zwingt, welche sagt „schau, schau“, das ist nicht möglich, glaube ich nicht. Weil wir auch viele Leute haben vom Pool, externe Leute, durch das funktioniert das manchmal auch nicht so gut.	Human resources and staffing	High staff turnover and/or extended use of external staff	H2	28
Haben Sie schon einen oder mehrere Vorschläge gemacht?	[...] es funktioniert tatsächlich zwei Tage, die Verbesserung ist da, wenn das ganze Team pro Schicht arbeitet und nicht zu viel Leute von auswärts kommen. Sobald Leute von auswärts kommen, ich meine, man kann nichts diesen Leuten sagen wie wir arbeiten. Also sie kommen pünktlich um 2:30 und sie haben das Gefühl [...] sie werden wie verrückt fast leisten, aber... ja, man kann nicht alles erklären…	Human resources and staffing	High staff turnover and/or extended use of external staff	H2	29
Wie bewerten Sie das Kaizen für das Funktionieren der Station? [Teil 1]	[...] es gibt gewisse Probleme, wo wir sowieso selber daran arbeiten müssen, dass es korrekt ausgeführt wird, und es ist eigentlich immer das gleiche Thema, oder immer alle zwei oder drei Themen, wo wir und immer im Kreis reden, und diese Themen werden eigentlich fast jeden Tag besprochen. Es gibt mal Verbesserung so für eine Woche, dann nehmen das von der Tafel weg und nach einer Woche sind die …	Resources allocation & culture	The adequacy of resources dedicated to program implementation and/or achieving sustainable results	H2	29
Wie bewerten Sie das Kaizen für das Funktionieren der Station? [Teil 2]	[... ] es ist [herrscht] Personalmangel und wir bekommen Personal von auswärts. Und dieses Personal gehört nicht zu uns. [...] und sie kommen, sie haben nicht so viele Verantwortung wie wir, wenn sie etwas nicht wissen, müssen wir sozusagen mehr Zeit aufwenden, um Ihnen zu erklären, wie es funktioniert und deswegen tretet sich alles im Kreis, bis wir eben genüg Personal haben (lacht).	Human resources and staffing	High staff turnover and/or extended use of external staff	H2	29
Hat es einen Einfluss auf Ihren Willen, hier zu bleiben?	Nein. Nein. Der Wille ist... wir sind freiwillige Menschen, wir kündigen, gehen oder bleiben.	Job commitment and satisfaction	Kaizen increases commitment to the hospital and/or overall job satisfaction	H2	29
Und glauben Sie, dass das Kaizen zu viel Freiheit gibt, seine eigene Meinung zu sagen?	Und ja, nicht jeder macht gut: man vergisst das [schriftliche Dokumentation von Behandlungen in Kardex (keine Software; nichts mit kaizen zu tun)] und so einmal ist es ok, aber ich denke nur schon die Kontrolle von dieser Dokumentation immer wider mal würde schon helfen, dass sich jeder an die Nase nimmt und sagt „ich muss es mal richtig“ oder „habe ich es eingetragen?“ oder „habe ich das geschri…	Resources allocation & culture	Management shows general support and/or encourages adoption of kaizen with persistence	H2	30
Wie bewerten Sie das Kaizen für das Funktionieren der Station?	Also manchmal sind es fast zu viele Ziele und man schaut gar nicht mehr darauf, das finde ich ein bisschen schade. Es hängt dann dort [Post-its] und man vergisst es wieder.	Team dynamics and processes	There is a clear pre-defined process/structured way, in which kaizen works	H2	30
Und wieso vergisst man es [Kaizen-Ziele]?	Es läuft so viel, man hat es streng, man hat den Kopf voll und... aber man erinnert sich jede Woche dann wieder dran, weil dann immer wieder Kaizen ist und man sagt „ah ja stimmt“ und ich denke irgendwann sitzt es dann.	Human resources and staffing	Constrains with existing staff, e.g. short-staffed and/or there is not enough time to include kaizen in their work routine	H2	30
Wie haben Sie das Kaizen erlebt, als Sie angefangen haben hier zu arbeiten?	[...] Ja, es wurde ein bisschen strukturierter, und dass eben, da wenn es eingeteilt wird „wer führt es?“, dann ist es klarer, jeder muss mal... es ist nicht nur eine Person, die muss, sondern jeder kommt daran. Jeder macht das, ja.	Team dynamics and processes	There is a clear pre-defined process/structured way, in which kaizen works	H2	30
Haben diese Möglichkeit, Probleme zu berichten und Lösungsvorschläge zu machen einen Einfluss auf ihren Willen, hier zu arbeiten?	Nicht speziell. Also... ich finde es ist ein gutes Instrument, aber [...] es ist trotzdem noch ein kleiner Teil.	Nurses' perspectives	Nurses participate in kaizen by making suggestions and/or implementing ideas	H2	30
		Nurses' perspectives	7
		Infrastructure availability and adoption	11
		Human resources and staffing	17
		Team dynamics and processes	33
		Resources allocation & culture	49
		Job commitment and satisfaction	20
		Sum	137
